# Supplementary material for: Crystal structure of 6-(p-tol­yl)benzo[b]naphtho[2,3-d]thio­phene and of an ortho­rhom­bic polymorph of 7-phenyl­anthra[2,3-b]benzo[d]thio­phene
Source: Acta Crystallogr E Crystallogr Commun. 2016 Aug 16;72(Pt 9):1310–4. doi: 10.1107/S2056989016012937 (PMC5120714; doi:10.1107/S2056989016012937)
Supplement: Supplementary file 1 [file e-72-01310-sup1.cif]

##############################################################################
#                                                                            #
# This CIF contains the data in a paper accepted for publication in          #
# Acta Crystallographica Section E. It conforms to the requirements of       #
# Notes for Authors for Acta Crystallographica Section E, and has been       #
# peer reviewed under the auspices of the IUCr Commission on Journals.       #
#                                                                            #
# Full details of the Crystallographic Information File format               #
# are given in the paper "The Crystallographic Information File (CIF):       #
# a New Standard Archive File for Crystallography" by S. R. Hall, F. H.      #
# Allen and I. D. Brown [Acta Cryst. (1991), A47, 655-685].                  #
#                                                                            #
# The current version of the core CIF dictionary is obtainable from          #
# ftp://ftp.iucr.org/pub/cif_core.dic.                                       #
#                                                                            #
# Software is freely available for graphical display of the structure(s)     #
# in this CIF. For information consult the CIF software page                 #
# http://www.iucr.org/resources/cif/software.                                #
#                                                                            #
# This file may be used for bona fide research purposes within the           #
# scientific community so long as proper attribution is given to the journal # 
# article from which it was obtained.                                        #
#                                                                            #
##############################################################################
data_I
_database_code_depnum_ccdc_archive 'CCDC 1498518'
_audit_creation_method     SHELXL-97
_chemical_name_systematic
;
6-(<i>p</i>-Tolyl)benzo[<i>b</i>]naphtho[2,3-<i>d</i>]thiophene
;
_chemical_name_common
;\
2-(4-Methylphenyl)-17-thiatetracyclo[8.7.0.0^3,8^.0^11,16^]\
heptadeca-1(10),2,4,6,8,11(16),12,14-octaene
;
_chemical_formula_moiety     'C23 H16 S'
_chemical_formula_sum     'C23 H16 S'
_chemical_formula_iupac     'C23 H16 S'
_chemical_formula_weight     324.42
_chemical_melting_point     ?
_symmetry_cell_setting     triclinic
_symmetry_space_group_name_H-M     'P -1'
_symmetry_space_group_name_Hall     '-P 1'
loop_
    _symmetry_equiv_pos_as_xyz
    'x, y, z'
    '-x, -y, -z'
_cell_length_a     6.2404(3)
_cell_length_b     11.1725(6)
_cell_length_c     12.9987(7)
_cell_angle_alpha     109.284(2)
_cell_angle_beta     100.233(4)
_cell_angle_gamma     93.925(2)
_cell_volume     833.90(8)
_cell_formula_units_Z     2
_cell_measurement_reflns_used     2944
_cell_measurement_theta_min     2.09
_cell_measurement_theta_max     25.00
_cell_measurement_temperature     296(2)
_exptl_crystal_description     block
_exptl_crystal_colour     colourless
_exptl_crystal_size_max     0.30
_exptl_crystal_size_mid     0.25
_exptl_crystal_size_min     0.20
_exptl_crystal_density_diffrn     1.292
_exptl_crystal_density_meas     ?
_exptl_crystal_density_method     'not measured'
_exptl_crystal_F_000     340
_exptl_absorpt_coefficient_mu     0.193
_exptl_absorpt_correction_type     multi-scan
_exptl_absorpt_process_details
;
(SADABS; Bruker, 2008)
;
_exptl_absorpt_correction_T_min     0.944
_exptl_absorpt_correction_T_max     0.962
_exptl_special_details     ?
_diffrn_ambient_temperature     296(2)
_diffrn_radiation_type     MoK\a
_diffrn_radiation_wavelength     0.71073
_diffrn_radiation_source     'fine-focus sealed tube'
_diffrn_radiation_monochromator     graphite
_diffrn_measurement_device_type     'Bruker Kappa APEXII CCD'
_diffrn_measurement_method     '\w & \f scans'
_diffrn_detector_area_resol_mean     ?
_diffrn_reflns_number     15861
_diffrn_reflns_av_R_equivalents     0.0240
_diffrn_reflns_av_sigmaI/netI     0.0186
_diffrn_reflns_theta_min     2.09
_diffrn_reflns_theta_max     25.00
_diffrn_reflns_theta_full     25.00
_diffrn_measured_fraction_theta_max     0.999
_diffrn_measured_fraction_theta_full     0.999
_diffrn_reflns_limit_h_min     -7
_diffrn_reflns_limit_h_max     7
_diffrn_reflns_limit_k_min     -13
_diffrn_reflns_limit_k_max     13
_diffrn_reflns_limit_l_min     -15
_diffrn_reflns_limit_l_max     15
_diffrn_standards_number     ?
_diffrn_standards_interval_count     ?
_diffrn_standards_interval_time     ?
_diffrn_standards_decay_%     ?
_refine_special_details
;
 Refinement of F^2^ against ALL reflections.  The weighted R-factor wR and
 goodness of fit S are based on F^2^, conventional R-factors R are based
 on F, with F set to zero for negative F^2^. The threshold expression of
 F^2^ > 2sigma(F^2^) is used only for calculating R-factors(gt) etc. and is
 not relevant to the choice of reflections for refinement.  R-factors based
 on F^2^ are statistically about twice as large as those based on F, and R-
 factors based on ALL data will be even larger.
;
_reflns_number_total     2944
_reflns_number_gt     2407
_reflns_threshold_expression     >2sigma(I)
_refine_ls_structure_factor_coef     Fsqd
_refine_ls_matrix_type     full
_refine_ls_R_factor_all     0.0541
_refine_ls_R_factor_gt     0.0388
_refine_ls_wR_factor_gt     0.0965
_refine_ls_wR_factor_ref     0.1131
_refine_ls_goodness_of_fit_ref     1.071
_refine_ls_restrained_S_all     1.071
_refine_ls_number_reflns     2944
_refine_ls_number_parameters     218
_refine_ls_number_restraints     0
_refine_ls_hydrogen_treatment     constr
_refine_ls_weighting_scheme     calc
_refine_ls_weighting_details
         'calc w=1/[\s^2^(Fo^2^)+(0.0484P)^2^+0.4189P] where P=(Fo^2^+2Fc^2^)/3'
_atom_sites_solution_hydrogens     geom
_atom_sites_solution_primary     direct
_atom_sites_solution_secondary     difmap
_refine_ls_shift/su_max     0.002
_refine_ls_shift/su_mean     0.000
_refine_diff_density_max     0.213
_refine_diff_density_min     -0.212
_refine_ls_extinction_method     none
_refine_ls_extinction_coef     ?
loop_
    _atom_type_symbol
    _atom_type_description
    _atom_type_scat_dispersion_real
    _atom_type_scat_dispersion_imag
    _atom_type_scat_source
    'C' 'C' 0.0033 0.0016
                         'International Tables Vol C Tables 4.2.6.8 and 6.1.1.4'
    'H' 'H' 0.0000 0.0000
                         'International Tables Vol C Tables 4.2.6.8 and 6.1.1.4'
    'S' 'S' 0.1246 0.1234
                         'International Tables Vol C Tables 4.2.6.8 and 6.1.1.4'
_computing_data_collection
;
APEX2 (Bruker, 2008)
;
_computing_cell_refinement
;
SAINT (Bruker, 2008)
;
_computing_data_reduction
;
SAINT (Bruker, 2008)
;
_computing_structure_solution
;
SHELXS97 (Sheldrick, 2008)
;
_computing_structure_refinement
;
SHELXL97 (Sheldrick, 2008)
;
_computing_molecular_graphics
;
ORTEP-3 for Windows (Farrugia, 2012) and Mercury (Macrae <i>et al.</i>,
2008)
;
_computing_publication_material
;
SHELXL97 (Sheldrick, 2008) and PLATON (Spek, 2009)
;
loop_
    _atom_site_type_symbol
    _atom_site_label
    _atom_site_fract_x
    _atom_site_fract_y
    _atom_site_fract_z
    _atom_site_U_iso_or_equiv
    _atom_site_adp_type
    _atom_site_calc_flag
    _atom_site_refinement_flags
    _atom_site_occupancy
    _atom_site_symmetry_multiplicity
    _atom_site_disorder_assembly
    _atom_site_disorder_group
    C C1 -0.1614(3) 0.24648(18) 0.15929(16) 0.0358(4) Uani d . 1 1 . .
    C C2 -0.0247(3) 0.27515(17) 0.09112(15) 0.0344(4) Uani d . 1 1 . .
    C C3 0.1606(3) 0.36306(18) 0.14305(15) 0.0355(4) Uani d . 1 1 . .
    C C4 0.5130(3) 0.51269(19) 0.20179(16) 0.0401(5) Uani d . 1 1 . .
    C C5 0.7116(3) 0.5852(2) 0.21532(19) 0.0504(5) Uani d . 1 1 . .
    H H5 0.7718 0.5822 0.1541 0.060 Uiso calc R 1 1 . .
    C C6 0.8178(4) 0.6618(2) 0.3211(2) 0.0566(6) Uani d . 1 1 . .
    H H6 0.9518 0.7108 0.3316 0.068 Uiso calc R 1 1 . .
    C C7 0.7283(4) 0.6671(2) 0.4127(2) 0.0551(6) Uani d . 1 1 . .
    H H7 0.8012 0.7209 0.4835 0.066 Uiso calc R 1 1 . .
    C C8 0.5328(4) 0.5937(2) 0.39951(18) 0.0474(5) Uani d . 1 1 . .
    H H8 0.4743 0.5970 0.4612 0.057 Uiso calc R 1 1 . .
    C C9 0.4228(3) 0.51430(18) 0.29316(16) 0.0380(4) Uani d . 1 1 . .
    C C10 0.2200(3) 0.42696(18) 0.26060(15) 0.0360(4) Uani d . 1 1 . .
    C C11 0.0889(3) 0.39891(19) 0.32582(16) 0.0403(5) Uani d . 1 1 . .
    H H11 0.1264 0.4399 0.4028 0.048 Uiso calc R 1 1 . .
    C C12 -0.1012(3) 0.30925(19) 0.27797(16) 0.0390(4) Uani d . 1 1 . .
    C C13 -0.2388(4) 0.2784(2) 0.34417(18) 0.0485(5) Uani d . 1 1 . .
    H H13 -0.2009 0.3178 0.4213 0.058 Uiso calc R 1 1 . .
    C C14 -0.4235(4) 0.1932(2) 0.2978(2) 0.0544(6) Uani d . 1 1 . .
    H H14 -0.5116 0.1752 0.3430 0.065 Uiso calc R 1 1 . .
    C C15 -0.4829(4) 0.1316(2) 0.1815(2) 0.0513(5) Uani d . 1 1 . .
    H H15 -0.6102 0.0729 0.1500 0.062 Uiso calc R 1 1 . .
    C C16 -0.3550(3) 0.1575(2) 0.11515(18) 0.0437(5) Uani d . 1 1 . .
    H H16 -0.3963 0.1154 0.0384 0.052 Uiso calc R 1 1 . .
    C C17 -0.0765(3) 0.21177(18) -0.03270(15) 0.0359(4) Uani d . 1 1 . .
    C C18 -0.2468(4) 0.2399(2) -0.10000(18) 0.0514(6) Uani d . 1 1 . .
    H H18 -0.3361 0.2983 -0.0676 0.062 Uiso calc R 1 1 . .
    C C19 -0.2881(4) 0.1835(2) -0.21439(18) 0.0560(6) Uani d . 1 1 . .
    H H19 -0.4042 0.2049 -0.2576 0.067 Uiso calc R 1 1 . .
    C C20 -0.1618(4) 0.0964(2) -0.26596(17) 0.0467(5) Uani d . 1 1 . .
    C C21 0.0061(4) 0.0673(2) -0.19921(19) 0.0565(6) Uani d . 1 1 . .
    H H21 0.0935 0.0079 -0.2319 0.068 Uiso calc R 1 1 . .
    C C22 0.0493(4) 0.1237(2) -0.08442(18) 0.0514(6) Uani d . 1 1 . .
    H H22 0.1652 0.1019 -0.0415 0.062 Uiso calc R 1 1 . .
    C C23 -0.2067(5) 0.0357(3) -0.3913(2) 0.0739(8) Uani d . 1 1 . .
    H H23A -0.0779 0.0023 -0.4136 0.111 Uiso calc R 1 1 . .
    H H23B -0.2443 0.0987 -0.4243 0.111 Uiso calc R 1 1 . .
    H H23C -0.3267 -0.0327 -0.4158 0.111 Uiso calc R 1 1 . .
    S S1 0.35084(8) 0.41019(5) 0.07515(4) 0.04430(18) Uani d . 1 1 . .
loop_
    _atom_site_aniso_label
    _atom_site_aniso_U_11
    _atom_site_aniso_U_22
    _atom_site_aniso_U_33
    _atom_site_aniso_U_12
    _atom_site_aniso_U_13
    _atom_site_aniso_U_23
    C1 0.0382(10) 0.0343(10) 0.0370(10) 0.0107(8) 0.0085(8) 0.0139(8)
    C2 0.0387(10) 0.0344(10) 0.0318(10) 0.0126(8) 0.0081(8) 0.0119(8)
    C3 0.0390(10) 0.0391(11) 0.0328(10) 0.0127(8) 0.0120(8) 0.0146(8)
    C4 0.0435(11) 0.0410(11) 0.0404(11) 0.0097(9) 0.0095(9) 0.0192(9)
    C5 0.0487(12) 0.0581(14) 0.0534(13) 0.0031(10) 0.0127(10) 0.0311(11)
    C6 0.0513(13) 0.0559(14) 0.0643(16) -0.0075(11) 0.0046(11) 0.0300(12)
    C7 0.0601(14) 0.0463(13) 0.0496(13) -0.0078(11) -0.0010(11) 0.0143(11)
    C8 0.0559(13) 0.0450(12) 0.0399(11) 0.0026(10) 0.0093(10) 0.0142(9)
    C9 0.0420(10) 0.0360(10) 0.0385(11) 0.0083(8) 0.0094(8) 0.0153(9)
    C10 0.0407(10) 0.0347(10) 0.0338(10) 0.0101(8) 0.0086(8) 0.0120(8)
    C11 0.0456(11) 0.0430(11) 0.0311(10) 0.0065(9) 0.0098(8) 0.0103(9)
    C12 0.0417(10) 0.0397(11) 0.0388(11) 0.0102(9) 0.0131(9) 0.0147(9)
    C13 0.0532(12) 0.0554(13) 0.0408(12) 0.0066(10) 0.0190(10) 0.0172(10)
    C14 0.0510(13) 0.0619(15) 0.0585(14) 0.0030(11) 0.0239(11) 0.0263(12)
    C15 0.0446(12) 0.0515(13) 0.0598(14) 0.0018(10) 0.0106(10) 0.0233(11)
    C16 0.0433(11) 0.0431(12) 0.0429(11) 0.0047(9) 0.0054(9) 0.0149(9)
    C17 0.0370(10) 0.0360(10) 0.0350(10) 0.0056(8) 0.0092(8) 0.0118(8)
    C18 0.0581(13) 0.0569(14) 0.0416(12) 0.0271(11) 0.0119(10) 0.0157(10)
    C19 0.0624(14) 0.0656(15) 0.0406(12) 0.0183(12) 0.0021(11) 0.0218(11)
    C20 0.0572(13) 0.0432(12) 0.0350(11) -0.0068(10) 0.0102(10) 0.0100(9)
    C21 0.0612(14) 0.0553(14) 0.0470(13) 0.0184(11) 0.0196(11) 0.0039(11)
    C22 0.0496(12) 0.0575(14) 0.0426(12) 0.0214(11) 0.0069(10) 0.0103(10)
    C23 0.100(2) 0.0677(17) 0.0405(13) -0.0129(15) 0.0131(13) 0.0077(12)
    S1 0.0469(3) 0.0525(3) 0.0360(3) 0.0051(2) 0.0137(2) 0.0165(2)
_geom_special_details
;
 All esds (except the esd in the dihedral angle between two l.s. planes)
 are estimated using the full covariance matrix.  The cell esds are taken
 into account individually in the estimation of esds in distances, angles
 and torsion angles; correlations between esds in cell parameters are only
 used when they are defined by crystal symmetry.  An approximate (isotropic)
 treatment of cell esds is used for estimating esds involving l.s. planes.
;
loop_
    _geom_bond_atom_site_label_1
    _geom_bond_atom_site_label_2
    _geom_bond_site_symmetry_2
    _geom_bond_distance
    _geom_bond_publ_flag
    C1 C16 . 1.411(3) ?
    C1 C2 . 1.426(3) ?
    C1 C12 . 1.434(3) ?
    C2 C3 . 1.373(3) ?
    C2 C17 . 1.492(3) ?
    C3 C10 . 1.423(3) ?
    C3 S1 . 1.7492(19) ?
    C4 C5 . 1.384(3) ?
    C4 C9 . 1.397(3) ?
    C4 S1 . 1.746(2) ?
    C5 C6 . 1.372(3) ?
    C5 H5 . 0.9300 ?
    C6 C7 . 1.388(3) ?
    C6 H6 . 0.9300 ?
    C7 C8 . 1.373(3) ?
    C7 H7 . 0.9300 ?
    C8 C9 . 1.393(3) ?
    C8 H8 . 0.9300 ?
    C9 C10 . 1.449(3) ?
    C10 C11 . 1.369(3) ?
    C11 C12 . 1.400(3) ?
    C11 H11 . 0.9300 ?
    C12 C13 . 1.420(3) ?
    C13 C14 . 1.349(3) ?
    C13 H13 . 0.9300 ?
    C14 C15 . 1.405(3) ?
    C14 H14 . 0.9300 ?
    C15 C16 . 1.358(3) ?
    C15 H15 . 0.9300 ?
    C16 H16 . 0.9300 ?
    C17 C18 . 1.375(3) ?
    C17 C22 . 1.376(3) ?
    C18 C19 . 1.377(3) ?
    C18 H18 . 0.9300 ?
    C19 C20 . 1.370(3) ?
    C19 H19 . 0.9300 ?
    C20 C21 . 1.366(3) ?
    C20 C23 . 1.508(3) ?
    C21 C22 . 1.382(3) ?
    C21 H21 . 0.9300 ?
    C22 H22 . 0.9300 ?
    C23 H23A . 0.9600 ?
    C23 H23B . 0.9600 ?
    C23 H23C . 0.9600 ?
loop_
    _geom_angle_atom_site_label_1
    _geom_angle_atom_site_label_2
    _geom_angle_atom_site_label_3
    _geom_angle_site_symmetry_1
    _geom_angle_site_symmetry_3
    _geom_angle
    _geom_angle_publ_flag
    C16 C1 C2 . . 122.80(18) ?
    C16 C1 C12 . . 117.81(17) ?
    C2 C1 C12 . . 119.39(17) ?
    C3 C2 C1 . . 117.87(17) ?
    C3 C2 C17 . . 120.13(17) ?
    C1 C2 C17 . . 121.99(17) ?
    C2 C3 C10 . . 123.09(17) ?
    C2 C3 S1 . . 125.07(15) ?
    C10 C3 S1 . . 111.84(14) ?
    C5 C4 C9 . . 121.40(19) ?
    C5 C4 S1 . . 125.91(16) ?
    C9 C4 S1 . . 112.68(15) ?
    C6 C5 C4 . . 118.5(2) ?
    C6 C5 H5 . . 120.8 ?
    C4 C5 H5 . . 120.8 ?
    C5 C6 C7 . . 121.0(2) ?
    C5 C6 H6 . . 119.5 ?
    C7 C6 H6 . . 119.5 ?
    C8 C7 C6 . . 120.6(2) ?
    C8 C7 H7 . . 119.7 ?
    C6 C7 H7 . . 119.7 ?
    C7 C8 C9 . . 119.6(2) ?
    C7 C8 H8 . . 120.2 ?
    C9 C8 H8 . . 120.2 ?
    C8 C9 C4 . . 118.95(19) ?
    C8 C9 C10 . . 128.82(18) ?
    C4 C9 C10 . . 112.23(17) ?
    C11 C10 C3 . . 118.90(18) ?
    C11 C10 C9 . . 129.40(18) ?
    C3 C10 C9 . . 111.69(17) ?
    C10 C11 C12 . . 120.75(18) ?
    C10 C11 H11 . . 119.6 ?
    C12 C11 H11 . . 119.6 ?
    C11 C12 C13 . . 121.63(19) ?
    C11 C12 C1 . . 120.00(17) ?
    C13 C12 C1 . . 118.37(18) ?
    C14 C13 C12 . . 121.6(2) ?
    C14 C13 H13 . . 119.2 ?
    C12 C13 H13 . . 119.2 ?
    C13 C14 C15 . . 120.2(2) ?
    C13 C14 H14 . . 119.9 ?
    C15 C14 H14 . . 119.9 ?
    C16 C15 C14 . . 120.2(2) ?
    C16 C15 H15 . . 119.9 ?
    C14 C15 H15 . . 119.9 ?
    C15 C16 C1 . . 121.9(2) ?
    C15 C16 H16 . . 119.1 ?
    C1 C16 H16 . . 119.1 ?
    C18 C17 C22 . . 117.15(19) ?
    C18 C17 C2 . . 122.18(17) ?
    C22 C17 C2 . . 120.65(17) ?
    C17 C18 C19 . . 121.4(2) ?
    C17 C18 H18 . . 119.3 ?
    C19 C18 H18 . . 119.3 ?
    C20 C19 C18 . . 121.4(2) ?
    C20 C19 H19 . . 119.3 ?
    C18 C19 H19 . . 119.3 ?
    C21 C20 C19 . . 117.3(2) ?
    C21 C20 C23 . . 121.5(2) ?
    C19 C20 C23 . . 121.2(2) ?
    C20 C21 C22 . . 121.7(2) ?
    C20 C21 H21 . . 119.1 ?
    C22 C21 H21 . . 119.1 ?
    C17 C22 C21 . . 121.0(2) ?
    C17 C22 H22 . . 119.5 ?
    C21 C22 H22 . . 119.5 ?
    C20 C23 H23A . . 109.5 ?
    C20 C23 H23B . . 109.5 ?
    H23A C23 H23B . . 109.5 ?
    C20 C23 H23C . . 109.5 ?
    H23A C23 H23C . . 109.5 ?
    H23B C23 H23C . . 109.5 ?
    C4 S1 C3 . . 91.52(9) ?
loop_
    _geom_torsion_atom_site_label_1
    _geom_torsion_atom_site_label_2
    _geom_torsion_atom_site_label_3
    _geom_torsion_atom_site_label_4
    _geom_torsion_site_symmetry_1
    _geom_torsion_site_symmetry_2
    _geom_torsion_site_symmetry_3
    _geom_torsion_site_symmetry_4
    _geom_torsion
    _geom_torsion_publ_flag
    C16 C1 C2 C3 . . . . -179.76(17) ?
    C12 C1 C2 C3 . . . . -0.2(3) ?
    C16 C1 C2 C17 . . . . -0.5(3) ?
    C12 C1 C2 C17 . . . . 179.12(16) ?
    C1 C2 C3 C10 . . . . -0.6(3) ?
    C17 C2 C3 C10 . . . . -179.96(16) ?
    C1 C2 C3 S1 . . . . 179.27(13) ?
    C17 C2 C3 S1 . . . . -0.1(3) ?
    C9 C4 C5 C6 . . . . -1.3(3) ?
    S1 C4 C5 C6 . . . . 179.61(17) ?
    C4 C5 C6 C7 . . . . -0.3(3) ?
    C5 C6 C7 C8 . . . . 1.3(4) ?
    C6 C7 C8 C9 . . . . -0.7(3) ?
    C7 C8 C9 C4 . . . . -0.9(3) ?
    C7 C8 C9 C10 . . . . 178.1(2) ?
    C5 C4 C9 C8 . . . . 1.9(3) ?
    S1 C4 C9 C8 . . . . -178.87(15) ?
    C5 C4 C9 C10 . . . . -177.24(18) ?
    S1 C4 C9 C10 . . . . 2.0(2) ?
    C2 C3 C10 C11 . . . . 0.9(3) ?
    S1 C3 C10 C11 . . . . -179.04(15) ?
    C2 C3 C10 C9 . . . . 179.87(17) ?
    S1 C3 C10 C9 . . . . 0.0(2) ?
    C8 C9 C10 C11 . . . . -1.4(3) ?
    C4 C9 C10 C11 . . . . 177.64(19) ?
    C8 C9 C10 C3 . . . . 179.71(19) ?
    C4 C9 C10 C3 . . . . -1.2(2) ?
    C3 C10 C11 C12 . . . . -0.3(3) ?
    C9 C10 C11 C12 . . . . -179.05(18) ?
    C10 C11 C12 C13 . . . . 179.71(18) ?
    C10 C11 C12 C1 . . . . -0.5(3) ?
    C16 C1 C12 C11 . . . . -179.63(17) ?
    C2 C1 C12 C11 . . . . 0.8(3) ?
    C16 C1 C12 C13 . . . . 0.1(3) ?
    C2 C1 C12 C13 . . . . -179.48(18) ?
    C11 C12 C13 C14 . . . . 179.1(2) ?
    C1 C12 C13 C14 . . . . -0.6(3) ?
    C12 C13 C14 C15 . . . . 0.6(4) ?
    C13 C14 C15 C16 . . . . -0.1(3) ?
    C14 C15 C16 C1 . . . . -0.4(3) ?
    C2 C1 C16 C15 . . . . 179.98(18) ?
    C12 C1 C16 C15 . . . . 0.4(3) ?
    C3 C2 C17 C18 . . . . -108.5(2) ?
    C1 C2 C17 C18 . . . . 72.2(3) ?
    C3 C2 C17 C22 . . . . 70.1(3) ?
    C1 C2 C17 C22 . . . . -109.1(2) ?
    C22 C17 C18 C19 . . . . -0.7(3) ?
    C2 C17 C18 C19 . . . . 177.9(2) ?
    C17 C18 C19 C20 . . . . 0.3(4) ?
    C18 C19 C20 C21 . . . . 0.4(4) ?
    C18 C19 C20 C23 . . . . -179.5(2) ?
    C19 C20 C21 C22 . . . . -0.6(4) ?
    C23 C20 C21 C22 . . . . 179.3(2) ?
    C18 C17 C22 C21 . . . . 0.5(3) ?
    C2 C17 C22 C21 . . . . -178.2(2) ?
    C20 C21 C22 C17 . . . . 0.2(4) ?
    C5 C4 S1 C3 . . . . 177.47(19) ?
    C9 C4 S1 C3 . . . . -1.69(15) ?
    C2 C3 S1 C4 . . . . -178.95(17) ?
    C10 C3 S1 C4 . . . . 0.96(14) ?
loop_
    _geom_hbond_atom_site_label_D
    _geom_hbond_atom_site_label_H
    _geom_hbond_atom_site_label_A
    _geom_hbond_site_symmetry_A
    _geom_hbond_distance_DH
    _geom_hbond_distance_HA
    _geom_hbond_distance_DA
    _geom_hbond_angle_DHA
    C15 H15 Cg5 2_455 0.93 2.94 3.763(3) 148
    C19 H19 Cg4 2_565 0.93 2.94 3.753(3) 147
    C21 H21 Cg3 2_555 0.93 2.91 3.721(3) 146
_iucr_refine_instructions_details
;
TITL 1A in P-1
CELL  0.71073   6.2404  11.1725  12.9987  109.284  100.233   93.925
ZERR     2.00   0.0003   0.0006   0.0007    0.002    0.004    0.002
LATT   1
SFAC  C    H    S
UNIT  46   32   2
MERG   2
OMIT    -2.00  50.00
OMIT     0   1   0
EQIV $1 -x+1, -y+1, -z
HTAB C5 S1_$1
EQIV $2 x-1, +y, +z
HTAB C18 S1_$2
FMAP   2
PLAN   20
ACTA
BOND   $H
CONF
L.S.  12
TEMP    23.00
WGHT    0.048400    0.418900
FVAR       0.27022
C1    1   -0.161394    0.246485    0.159287    11.00000    0.03818    0.03429 =
         0.03697    0.01391    0.00846    0.01073
C2    1   -0.024669    0.275152    0.091120    11.00000    0.03869    0.03439 =
         0.03179    0.01191    0.00810    0.01256
C3    1    0.160578    0.363062    0.143049    11.00000    0.03899    0.03907 =
         0.03284    0.01461    0.01202    0.01265
C4    1    0.513003    0.512688    0.201790    11.00000    0.04355    0.04099 =
         0.04040    0.01916    0.00952    0.00967
C5    1    0.711640    0.585248    0.215324    11.00000    0.04869    0.05813 =
         0.05336    0.03105    0.01272    0.00311
AFIX  43
H5    2    0.771771    0.582218    0.154120    11.00000   -1.20000
AFIX   0
C6    1    0.817846    0.661766    0.321110    11.00000    0.05125    0.05587 =
         0.06430    0.02996    0.00460   -0.00751
AFIX  43
H6    2    0.951835    0.710765    0.331609    11.00000   -1.20000
AFIX   0
C7    1    0.728271    0.667117    0.412666    11.00000    0.06007    0.04633 =
         0.04965    0.01429   -0.00096   -0.00777
AFIX  43
H7    2    0.801250    0.720882    0.483538    11.00000   -1.20000
AFIX   0
C8    1    0.532827    0.593717    0.399513    11.00000    0.05589    0.04500 =
         0.03986    0.01415    0.00928    0.00261
AFIX  43
H8    2    0.474319    0.597027    0.461244    11.00000   -1.20000
AFIX   0
C9    1    0.422792    0.514296    0.293160    11.00000    0.04202    0.03601 =
         0.03853    0.01535    0.00937    0.00835
C10   1    0.219982    0.426963    0.260604    11.00000    0.04068    0.03469 =
         0.03378    0.01202    0.00864    0.01012
C11   1    0.088878    0.398910    0.325822    11.00000    0.04557    0.04305 =
         0.03114    0.01032    0.00984    0.00647
AFIX  43
H11   2    0.126448    0.439859    0.402791    11.00000   -1.20000
AFIX   0
C12   1   -0.101193    0.309249    0.277972    11.00000    0.04174    0.03974 =
         0.03880    0.01474    0.01311    0.01021
C13   1   -0.238845    0.278374    0.344168    11.00000    0.05316    0.05540 =
         0.04078    0.01723    0.01899    0.00662
AFIX  43
H13   2   -0.200882    0.317801    0.421295    11.00000   -1.20000
AFIX   0
C14   1   -0.423466    0.193174    0.297826    11.00000    0.05097    0.06186 =
         0.05850    0.02634    0.02386    0.00299
AFIX  43
H14   2   -0.511608    0.175174    0.342974    11.00000   -1.20000
AFIX   0
C15   1   -0.482926    0.131570    0.181548    11.00000    0.04465    0.05151 =
         0.05975    0.02329    0.01059    0.00183
AFIX  43
H15   2   -0.610233    0.072855    0.149968    11.00000   -1.20000
AFIX   0
C16   1   -0.355035    0.157521    0.115151    11.00000    0.04326    0.04309 =
         0.04291    0.01490    0.00537    0.00473
AFIX  43
H16   2   -0.396287    0.115446    0.038405    11.00000   -1.20000
AFIX   0
C17   1   -0.076523    0.211773   -0.032696    11.00000    0.03701    0.03603 =
         0.03499    0.01185    0.00922    0.00560
C18   1   -0.246843    0.239918   -0.100002    11.00000    0.05814    0.05689 =
         0.04156    0.01567    0.01188    0.02706
AFIX  43
H18   2   -0.336080    0.298321   -0.067590    11.00000   -1.20000
AFIX   0
C19   1   -0.288117    0.183470   -0.214391    11.00000    0.06241    0.06560 =
         0.04055    0.02183    0.00211    0.01831
AFIX  43
H19   2   -0.404206    0.204882   -0.257562    11.00000   -1.20000
AFIX   0
C20   1   -0.161825    0.096442   -0.265961    11.00000    0.05717    0.04323 =
         0.03496    0.01002    0.01024   -0.00677
C21   1    0.006054    0.067278   -0.199209    11.00000    0.06123    0.05526 =
         0.04698    0.00386    0.01964    0.01838
AFIX  43
H21   2    0.093525    0.007864   -0.231904    11.00000   -1.20000
AFIX   0
C22   1    0.049287    0.123727   -0.084422    11.00000    0.04964    0.05747 =
         0.04260    0.01030    0.00690    0.02135
AFIX  43
H22   2    0.165174    0.101874   -0.041483    11.00000   -1.20000
AFIX   0
C23   1   -0.206748    0.035659   -0.391312    11.00000    0.10049    0.06766 =
         0.04052    0.00768    0.01311   -0.01287
AFIX 137
H23A  2   -0.077904    0.002324   -0.413599    11.00000   -1.50000
H23B  2   -0.244273    0.098705   -0.424321    11.00000   -1.50000
H23C  2   -0.326656   -0.032736   -0.415791    11.00000   -1.50000
AFIX   0
S1    3    0.350839    0.410190    0.075149    11.00000    0.04692    0.05246 =
         0.03603    0.01652    0.01371    0.00512
HKLF 4  1.0  1.00  0.00  0.00  0.00  1.00  0.00  0.00  0.00  1.00
REM  1A in P-1
REM R1 =  0.0388 for   2407 Fo > 4sig(Fo)  and  0.0541 for all   2944 data
REM    218 parameters refined using      0 restraints
END
;
data_II
_database_code_depnum_ccdc_archive 'CCDC 1498519'
_audit_creation_method     SHELXL-97
_chemical_name_systematic
;
7-Phenylanthra[2,3-<i>b</i>]benzo[<i>d</i>]thiophene
;
_chemical_name_common
; \
14-Phenyl-10-thiapentacyclo[11.8.0.0^3,11^.0^4,9^.0^15,20^]\
henicosa-1,3(11),4(9),57,12,14,16,18,20-decaene
;
_chemical_formula_moiety     'C26 H16 S'
_chemical_formula_sum     'C26 H16 S'
_chemical_formula_iupac     'C26 H16 S'
_chemical_formula_weight     360.45
_chemical_melting_point     ?
_symmetry_cell_setting     orthorhombic
_symmetry_space_group_name_H-M     'P c c n'
_symmetry_space_group_name_Hall     '-P 2ab 2ac'
loop_
    _symmetry_equiv_pos_as_xyz
    'x, y, z'
    '-x+1/2, -y+1/2, z'
    '-x, y+1/2, -z+1/2'
    'x+1/2, -y, -z+1/2'
    '-x, -y, -z'
    'x-1/2, y-1/2, -z'
    'x, -y-1/2, z-1/2'
    '-x-1/2, y, z-1/2'
_cell_length_a     12.2159(8)
_cell_length_b     33.1138(4)
_cell_length_c     8.8993(5)
_cell_angle_alpha     90.00
_cell_angle_beta     90.00
_cell_angle_gamma     90.00
_cell_volume     3599.9(3)
_cell_formula_units_Z     8
_cell_measurement_reflns_used     3171
_cell_measurement_theta_min     2.46
_cell_measurement_theta_max     25.00
_cell_measurement_temperature     296(2)
_exptl_crystal_description     block
_exptl_crystal_colour     colourless
_exptl_crystal_size_max     0.30
_exptl_crystal_size_mid     0.25
_exptl_crystal_size_min     0.25
_exptl_crystal_density_diffrn     1.330
_exptl_crystal_density_meas     ?
_exptl_crystal_density_method     'not measured'
_exptl_crystal_F_000     1504
_exptl_absorpt_coefficient_mu     0.187
_exptl_absorpt_correction_type     multi-scan
_exptl_absorpt_process_details
;
(SADABS; Bruker, 2008)
;
_exptl_absorpt_correction_T_min     0.9461
_exptl_absorpt_correction_T_max     0.9548
_exptl_special_details     ?
_diffrn_ambient_temperature     296(2)
_diffrn_radiation_type     MoK\a
_diffrn_radiation_wavelength     0.71073
_diffrn_radiation_source     'fine-focus sealed tube'
_diffrn_radiation_monochromator     graphite
_diffrn_measurement_device_type     'Bruker Kappa APEXII CCD'
_diffrn_measurement_method     '\w & \f scans'
_diffrn_detector_area_resol_mean     ?
_diffrn_reflns_number     43542
_diffrn_reflns_av_R_equivalents     0.0357
_diffrn_reflns_av_sigmaI/netI     0.0166
_diffrn_reflns_theta_min     2.46
_diffrn_reflns_theta_max     25.00
_diffrn_reflns_theta_full     25.00
_diffrn_measured_fraction_theta_max     0.999
_diffrn_measured_fraction_theta_full     0.999
_diffrn_reflns_limit_h_min     -14
_diffrn_reflns_limit_h_max     14
_diffrn_reflns_limit_k_min     -39
_diffrn_reflns_limit_k_max     39
_diffrn_reflns_limit_l_min     -10
_diffrn_reflns_limit_l_max     9
_diffrn_standards_number     ?
_diffrn_standards_interval_count     ?
_diffrn_standards_interval_time     ?
_diffrn_standards_decay_%     ?
_refine_special_details
;
 Refinement of F^2^ against ALL reflections.  The weighted R-factor wR and
 goodness of fit S are based on F^2^, conventional R-factors R are based
 on F, with F set to zero for negative F^2^. The threshold expression of
 F^2^ > 2sigma(F^2^) is used only for calculating R-factors(gt) etc. and is
 not relevant to the choice of reflections for refinement.  R-factors based
 on F^2^ are statistically about twice as large as those based on F, and R-
 factors based on ALL data will be even larger.
;
_reflns_number_total     3171
_reflns_number_gt     2540
_reflns_threshold_expression     >2sigma(I)
_refine_ls_structure_factor_coef     Fsqd
_refine_ls_matrix_type     full
_refine_ls_R_factor_all     0.0755
_refine_ls_R_factor_gt     0.0589
_refine_ls_wR_factor_gt     0.1640
_refine_ls_wR_factor_ref     0.1820
_refine_ls_goodness_of_fit_ref     1.044
_refine_ls_restrained_S_all     1.044
_refine_ls_number_reflns     3171
_refine_ls_number_parameters     244
_refine_ls_number_restraints     0
_refine_ls_hydrogen_treatment     constr
_refine_ls_weighting_scheme     calc
_refine_ls_weighting_details
         'calc w=1/[\s^2^(Fo^2^)+(0.0831P)^2^+5.3659P] where P=(Fo^2^+2Fc^2^)/3'
_atom_sites_solution_hydrogens     geom
_atom_sites_solution_primary     direct
_atom_sites_solution_secondary     difmap
_refine_ls_shift/su_max     0.000
_refine_ls_shift/su_mean     0.000
_refine_diff_density_max     1.062
_refine_diff_density_min     -0.396
_refine_ls_extinction_method     none
_refine_ls_extinction_coef     ?
loop_
    _atom_type_symbol
    _atom_type_description
    _atom_type_scat_dispersion_real
    _atom_type_scat_dispersion_imag
    _atom_type_scat_source
    'C' 'C' 0.0033 0.0016
                         'International Tables Vol C Tables 4.2.6.8 and 6.1.1.4'
    'H' 'H' 0.0000 0.0000
                         'International Tables Vol C Tables 4.2.6.8 and 6.1.1.4'
    'S' 'S' 0.1246 0.1234
                         'International Tables Vol C Tables 4.2.6.8 and 6.1.1.4'
_computing_data_collection
;
APEX2 (Bruker, 2008)
;
_computing_cell_refinement
;
SAINT (Bruker, 2008)
;
_computing_data_reduction
;
SAINT (Bruker, 2008)
;
_computing_structure_solution
;
SHELXS97 (Sheldrick, 2008)
;
_computing_structure_refinement
;
SHELXL97 (Sheldrick, 2008)
;
_computing_molecular_graphics
;
ORTEP-3 for Windows (Farrugia, 2012) and Mercury (Macrae <i>et al.</i>,
2008)
;
_computing_publication_material
;
SHELXL97 (Sheldrick, 2008) and PLATON (Spek, 2009)
;
loop_
    _atom_site_type_symbol
    _atom_site_label
    _atom_site_fract_x
    _atom_site_fract_y
    _atom_site_fract_z
    _atom_site_U_iso_or_equiv
    _atom_site_adp_type
    _atom_site_calc_flag
    _atom_site_refinement_flags
    _atom_site_occupancy
    _atom_site_symmetry_multiplicity
    _atom_site_disorder_assembly
    _atom_site_disorder_group
    C C1 0.4387(2) 0.40078(9) 0.4515(3) 0.0366(7) Uani d . 1 1 . .
    C C2 0.4905(3) 0.42302(9) 0.3361(3) 0.0412(7) Uani d . 1 1 . .
    H H2 0.5423 0.4107 0.2749 0.049 Uiso calc R 1 1 . .
    C C3 0.4643(3) 0.46257(9) 0.3144(3) 0.0422(7) Uani d . 1 1 . .
    C C4 0.4365(3) 0.53427(10) 0.2336(4) 0.0494(8) Uani d . 1 1 . .
    C C5 0.4359(3) 0.57228(11) 0.1701(4) 0.0581(9) Uani d . 1 1 . .
    H H5 0.4836 0.5788 0.0923 0.070 Uiso calc R 1 1 . .
    C C6 0.3634(4) 0.60010(11) 0.2244(5) 0.0667(11) Uani d . 1 1 . .
    H H6 0.3614 0.6257 0.1819 0.080 Uiso calc R 1 1 . .
    C C7 0.2930(3) 0.59091(11) 0.3413(5) 0.0626(11) Uani d . 1 1 . .
    H H7 0.2442 0.6103 0.3762 0.075 Uiso calc R 1 1 . .
    C C8 0.2948(3) 0.55284(10) 0.4065(4) 0.0532(9) Uani d . 1 1 . .
    H H8 0.2479 0.5466 0.4855 0.064 Uiso calc R 1 1 . .
    C C9 0.3679(3) 0.52414(9) 0.3515(4) 0.0454(8) Uani d . 1 1 . .
    C C10 0.3829(3) 0.48249(9) 0.4034(4) 0.0416(7) Uani d . 1 1 . .
    C C11 0.3348(3) 0.46241(9) 0.5176(4) 0.0442(8) Uani d . 1 1 . .
    H H11 0.2827 0.4754 0.5764 0.053 Uiso calc R 1 1 . .
    C C12 0.3627(2) 0.42151(9) 0.5490(4) 0.0400(7) Uani d . 1 1 . .
    C C13 0.3191(3) 0.40108(10) 0.6711(4) 0.0432(7) Uani d . 1 1 . .
    H H13 0.2707 0.4145 0.7344 0.052 Uiso calc R 1 1 . .
    C C14 0.3452(2) 0.36119(9) 0.7016(3) 0.0402(7) Uani d . 1 1 . .
    C C15 0.3034(3) 0.34053(11) 0.8295(4) 0.0492(8) Uani d . 1 1 . .
    H H15 0.2612 0.3547 0.8986 0.059 Uiso calc R 1 1 . .
    C C16 0.3231(3) 0.30128(11) 0.8533(4) 0.0548(9) Uani d . 1 1 . .
    H H16 0.2945 0.2886 0.9379 0.066 Uiso calc R 1 1 . .
    C C17 0.3869(3) 0.27908(11) 0.7506(4) 0.0557(9) Uani d . 1 1 . .
    H H17 0.3987 0.2517 0.7666 0.067 Uiso calc R 1 1 . .
    C C18 0.4313(3) 0.29732(10) 0.6286(4) 0.0464(8) Uani d . 1 1 . .
    H H18 0.4737 0.2822 0.5626 0.056 Uiso calc R 1 1 . .
    C C19 0.4146(2) 0.33940(9) 0.5989(3) 0.0379(7) Uani d . 1 1 . .
    C C20 0.4605(2) 0.35934(9) 0.4753(3) 0.0359(7) Uani d . 1 1 . .
    C C21 0.5279(2) 0.33716(8) 0.3628(3) 0.0362(7) Uani d . 1 1 . .
    C C22 0.6302(3) 0.32209(9) 0.3981(4) 0.0466(8) Uani d . 1 1 . .
    H H22 0.6588 0.3261 0.4938 0.056 Uiso calc R 1 1 . .
    C C23 0.6905(3) 0.30109(10) 0.2926(4) 0.0538(9) Uani d . 1 1 . .
    H H23 0.7593 0.2912 0.3180 0.065 Uiso calc R 1 1 . .
    C C24 0.6502(3) 0.29467(10) 0.1514(4) 0.0530(9) Uani d . 1 1 . .
    H H24 0.6904 0.2799 0.0817 0.064 Uiso calc R 1 1 . .
    C C25 0.5496(3) 0.31020(11) 0.1135(4) 0.0534(9) Uani d . 1 1 . .
    H H25 0.5224 0.3064 0.0169 0.064 Uiso calc R 1 1 . .
    C C26 0.4887(3) 0.33134(10) 0.2176(4) 0.0478(8) Uani d . 1 1 . .
    H H26 0.4208 0.3418 0.1905 0.057 Uiso calc R 1 1 . .
    S S1 0.52265(8) 0.49395(3) 0.18065(10) 0.0547(3) Uani d . 1 1 . .
loop_
    _atom_site_aniso_label
    _atom_site_aniso_U_11
    _atom_site_aniso_U_22
    _atom_site_aniso_U_33
    _atom_site_aniso_U_12
    _atom_site_aniso_U_13
    _atom_site_aniso_U_23
    C1 0.0346(15) 0.0381(15) 0.0371(15) 0.0019(12) -0.0045(13) -0.0064(13)
    C2 0.0445(17) 0.0402(16) 0.0391(17) 0.0081(13) -0.0050(14) -0.0058(13)
    C3 0.0466(18) 0.0413(17) 0.0388(17) 0.0005(14) -0.0070(14) -0.0041(13)
    C4 0.0527(19) 0.0462(18) 0.0492(19) 0.0015(15) -0.0137(17) -0.0067(15)
    C5 0.063(2) 0.055(2) 0.056(2) -0.0056(18) -0.0142(18) 0.0020(17)
    C6 0.079(3) 0.0383(19) 0.083(3) -0.0056(18) -0.031(2) 0.0072(19)
    C7 0.057(2) 0.0421(19) 0.089(3) 0.0117(16) -0.016(2) -0.0154(19)
    C8 0.0470(19) 0.0497(19) 0.063(2) -0.0002(15) -0.0075(16) -0.0095(17)
    C9 0.0474(18) 0.0382(16) 0.0506(19) 0.0015(14) -0.0136(15) -0.0088(14)
    C10 0.0424(16) 0.0400(16) 0.0425(17) 0.0043(13) -0.0097(14) -0.0108(14)
    C11 0.0428(17) 0.0422(16) 0.0477(19) 0.0079(14) -0.0018(15) -0.0117(14)
    C12 0.0371(15) 0.0397(16) 0.0431(17) 0.0068(12) -0.0045(13) -0.0131(13)
    C13 0.0381(16) 0.0488(18) 0.0429(17) 0.0036(13) 0.0049(14) -0.0106(14)
    C14 0.0320(15) 0.0461(17) 0.0424(17) 0.0001(13) -0.0032(13) -0.0085(14)
    C15 0.0404(17) 0.064(2) 0.0436(18) -0.0002(15) 0.0069(15) -0.0034(16)
    C16 0.056(2) 0.060(2) 0.048(2) -0.0037(17) 0.0068(17) 0.0067(17)
    C17 0.063(2) 0.0480(19) 0.056(2) -0.0015(16) 0.0022(18) 0.0074(17)
    C18 0.0499(19) 0.0428(17) 0.0463(18) 0.0039(14) 0.0009(15) -0.0041(14)
    C19 0.0346(15) 0.0414(16) 0.0378(16) 0.0013(12) -0.0052(13) -0.0063(13)
    C20 0.0337(14) 0.0350(14) 0.0390(16) 0.0047(12) -0.0053(12) -0.0070(12)
    C21 0.0395(16) 0.0313(14) 0.0378(16) 0.0015(12) -0.0001(13) -0.0026(12)
    C22 0.0503(19) 0.0420(17) 0.0473(19) 0.0103(14) -0.0043(15) -0.0079(14)
    C23 0.0486(19) 0.0469(18) 0.066(2) 0.0118(15) 0.0052(17) -0.0024(17)
    C24 0.058(2) 0.0461(18) 0.055(2) 0.0043(16) 0.0195(18) -0.0078(16)
    C25 0.062(2) 0.058(2) 0.0407(18) -0.0048(17) 0.0045(16) -0.0088(16)
    C26 0.0431(17) 0.055(2) 0.0450(18) 0.0027(15) 0.0013(15) -0.0070(15)
    S1 0.0709(6) 0.0480(5) 0.0453(5) 0.0081(4) 0.0074(4) 0.0035(4)
_geom_special_details
;
 All esds (except the esd in the dihedral angle between two l.s. planes)
 are estimated using the full covariance matrix.  The cell esds are taken
 into account individually in the estimation of esds in distances, angles
 and torsion angles; correlations between esds in cell parameters are only
 used when they are defined by crystal symmetry.  An approximate (isotropic)
 treatment of cell esds is used for estimating esds involving l.s. planes.
;
loop_
    _geom_bond_atom_site_label_1
    _geom_bond_atom_site_label_2
    _geom_bond_site_symmetry_2
    _geom_bond_distance
    _geom_bond_publ_flag
    C1 C20 . 1.414(4) ?
    C1 C2 . 1.414(4) ?
    C1 C12 . 1.444(4) ?
    C2 C3 . 1.362(4) ?
    C2 H2 . 0.9300 ?
    C3 C10 . 1.431(4) ?
    C3 S1 . 1.734(3) ?
    C4 C5 . 1.380(5) ?
    C4 C9 . 1.385(5) ?
    C4 S1 . 1.764(4) ?
    C5 C6 . 1.366(6) ?
    C5 H5 . 0.9300 ?
    C6 C7 . 1.384(6) ?
    C6 H6 . 0.9300 ?
    C7 C8 . 1.388(5) ?
    C7 H7 . 0.9300 ?
    C8 C9 . 1.393(5) ?
    C8 H8 . 0.9300 ?
    C9 C10 . 1.466(4) ?
    C10 C11 . 1.350(5) ?
    C11 C12 . 1.424(4) ?
    C11 H11 . 0.9300 ?
    C12 C13 . 1.386(5) ?
    C13 C14 . 1.386(4) ?
    C13 H13 . 0.9300 ?
    C14 C15 . 1.423(5) ?
    C14 C19 . 1.440(4) ?
    C15 C16 . 1.338(5) ?
    C15 H15 . 0.9300 ?
    C16 C17 . 1.408(5) ?
    C16 H16 . 0.9300 ?
    C17 C18 . 1.356(5) ?
    C17 H17 . 0.9300 ?
    C18 C19 . 1.433(4) ?
    C18 H18 . 0.9300 ?
    C19 C20 . 1.400(4) ?
    C20 C21 . 1.489(4) ?
    C21 C22 . 1.382(4) ?
    C21 C26 . 1.392(4) ?
    C22 C23 . 1.381(5) ?
    C22 H22 . 0.9300 ?
    C23 C24 . 1.366(5) ?
    C23 H23 . 0.9300 ?
    C24 C25 . 1.374(5) ?
    C24 H24 . 0.9300 ?
    C25 C26 . 1.380(5) ?
    C25 H25 . 0.9300 ?
    C26 H26 . 0.9300 ?
loop_
    _geom_angle_atom_site_label_1
    _geom_angle_atom_site_label_2
    _geom_angle_atom_site_label_3
    _geom_angle_site_symmetry_1
    _geom_angle_site_symmetry_3
    _geom_angle
    _geom_angle_publ_flag
    C20 C1 C2 . . 122.0(3) ?
    C20 C1 C12 . . 119.5(3) ?
    C2 C1 C12 . . 118.5(3) ?
    C3 C2 C1 . . 119.9(3) ?
    C3 C2 H2 . . 120.1 ?
    C1 C2 H2 . . 120.1 ?
    C2 C3 C10 . . 121.9(3) ?
    C2 C3 S1 . . 125.2(3) ?
    C10 C3 S1 . . 112.9(2) ?
    C5 C4 C9 . . 121.9(3) ?
    C5 C4 S1 . . 125.7(3) ?
    C9 C4 S1 . . 112.3(3) ?
    C6 C5 C4 . . 118.3(4) ?
    C6 C5 H5 . . 120.9 ?
    C4 C5 H5 . . 120.9 ?
    C5 C6 C7 . . 121.4(3) ?
    C5 C6 H6 . . 119.3 ?
    C7 C6 H6 . . 119.3 ?
    C6 C7 C8 . . 120.3(3) ?
    C6 C7 H7 . . 119.9 ?
    C8 C7 H7 . . 119.9 ?
    C7 C8 C9 . . 118.9(4) ?
    C7 C8 H8 . . 120.6 ?
    C9 C8 H8 . . 120.6 ?
    C8 C9 C4 . . 119.3(3) ?
    C8 C9 C10 . . 127.7(3) ?
    C4 C9 C10 . . 113.0(3) ?
    C11 C10 C3 . . 119.5(3) ?
    C11 C10 C9 . . 130.2(3) ?
    C3 C10 C9 . . 110.3(3) ?
    C10 C11 C12 . . 120.8(3) ?
    C10 C11 H11 . . 119.6 ?
    C12 C11 H11 . . 119.6 ?
    C13 C12 C11 . . 121.7(3) ?
    C13 C12 C1 . . 119.1(3) ?
    C11 C12 C1 . . 119.2(3) ?
    C12 C13 C14 . . 122.0(3) ?
    C12 C13 H13 . . 119.0 ?
    C14 C13 H13 . . 119.0 ?
    C13 C14 C15 . . 122.2(3) ?
    C13 C14 C19 . . 119.2(3) ?
    C15 C14 C19 . . 118.6(3) ?
    C16 C15 C14 . . 121.9(3) ?
    C16 C15 H15 . . 119.0 ?
    C14 C15 H15 . . 119.0 ?
    C15 C16 C17 . . 120.2(3) ?
    C15 C16 H16 . . 119.9 ?
    C17 C16 H16 . . 119.9 ?
    C18 C17 C16 . . 120.6(3) ?
    C18 C17 H17 . . 119.7 ?
    C16 C17 H17 . . 119.7 ?
    C17 C18 C19 . . 121.6(3) ?
    C17 C18 H18 . . 119.2 ?
    C19 C18 H18 . . 119.2 ?
    C20 C19 C18 . . 123.1(3) ?
    C20 C19 C14 . . 119.9(3) ?
    C18 C19 C14 . . 117.0(3) ?
    C19 C20 C1 . . 120.0(3) ?
    C19 C20 C21 . . 121.1(3) ?
    C1 C20 C21 . . 118.8(3) ?
    C22 C21 C26 . . 118.2(3) ?
    C22 C21 C20 . . 121.7(3) ?
    C26 C21 C20 . . 120.1(3) ?
    C23 C22 C21 . . 120.6(3) ?
    C23 C22 H22 . . 119.7 ?
    C21 C22 H22 . . 119.7 ?
    C22 C23 C24 . . 120.8(3) ?
    C22 C23 H23 . . 119.6 ?
    C24 C23 H23 . . 119.6 ?
    C25 C24 C23 . . 119.3(3) ?
    C25 C24 H24 . . 120.3 ?
    C23 C24 H24 . . 120.3 ?
    C24 C25 C26 . . 120.5(3) ?
    C24 C25 H25 . . 119.8 ?
    C26 C25 H25 . . 119.8 ?
    C25 C26 C21 . . 120.5(3) ?
    C25 C26 H26 . . 119.7 ?
    C21 C26 H26 . . 119.7 ?
    C3 S1 C4 . . 91.43(16) ?
loop_
    _geom_torsion_atom_site_label_1
    _geom_torsion_atom_site_label_2
    _geom_torsion_atom_site_label_3
    _geom_torsion_atom_site_label_4
    _geom_torsion_site_symmetry_1
    _geom_torsion_site_symmetry_2
    _geom_torsion_site_symmetry_3
    _geom_torsion_site_symmetry_4
    _geom_torsion
    _geom_torsion_publ_flag
    C20 C1 C2 C3 . . . . 177.9(3) ?
    C12 C1 C2 C3 . . . . -3.1(4) ?
    C1 C2 C3 C10 . . . . -1.6(5) ?
    C1 C2 C3 S1 . . . . 178.5(2) ?
    C9 C4 C5 C6 . . . . -1.4(5) ?
    S1 C4 C5 C6 . . . . 179.9(3) ?
    C4 C5 C6 C7 . . . . 0.8(6) ?
    C5 C6 C7 C8 . . . . 0.1(6) ?
    C6 C7 C8 C9 . . . . -0.5(5) ?
    C7 C8 C9 C4 . . . . -0.1(5) ?
    C7 C8 C9 C10 . . . . -179.9(3) ?
    C5 C4 C9 C8 . . . . 1.1(5) ?
    S1 C4 C9 C8 . . . . 180.0(2) ?
    C5 C4 C9 C10 . . . . -179.2(3) ?
    S1 C4 C9 C10 . . . . -0.2(3) ?
    C2 C3 C10 C11 . . . . 3.8(5) ?
    S1 C3 C10 C11 . . . . -176.4(2) ?
    C2 C3 C10 C9 . . . . -177.4(3) ?
    S1 C3 C10 C9 . . . . 2.5(3) ?
    C8 C9 C10 C11 . . . . -3.0(6) ?
    C4 C9 C10 C11 . . . . 177.3(3) ?
    C8 C9 C10 C3 . . . . 178.4(3) ?
    C4 C9 C10 C3 . . . . -1.4(4) ?
    C3 C10 C11 C12 . . . . -1.0(5) ?
    C9 C10 C11 C12 . . . . -179.6(3) ?
    C10 C11 C12 C13 . . . . 176.1(3) ?
    C10 C11 C12 C1 . . . . -3.7(4) ?
    C20 C1 C12 C13 . . . . 4.9(4) ?
    C2 C1 C12 C13 . . . . -174.1(3) ?
    C20 C1 C12 C11 . . . . -175.3(3) ?
    C2 C1 C12 C11 . . . . 5.7(4) ?
    C11 C12 C13 C14 . . . . 179.5(3) ?
    C1 C12 C13 C14 . . . . -0.7(5) ?
    C12 C13 C14 C15 . . . . 177.9(3) ?
    C12 C13 C14 C19 . . . . -3.9(5) ?
    C13 C14 C15 C16 . . . . 175.5(3) ?
    C19 C14 C15 C16 . . . . -2.7(5) ?
    C14 C15 C16 C17 . . . . 0.1(5) ?
    C15 C16 C17 C18 . . . . 1.6(6) ?
    C16 C17 C18 C19 . . . . -0.5(5) ?
    C17 C18 C19 C20 . . . . 179.0(3) ?
    C17 C18 C19 C14 . . . . -2.1(5) ?
    C13 C14 C19 C20 . . . . 4.3(4) ?
    C15 C14 C19 C20 . . . . -177.5(3) ?
    C13 C14 C19 C18 . . . . -174.7(3) ?
    C15 C14 C19 C18 . . . . 3.6(4) ?
    C18 C19 C20 C1 . . . . 178.8(3) ?
    C14 C19 C20 C1 . . . . -0.1(4) ?
    C18 C19 C20 C21 . . . . 2.0(4) ?
    C14 C19 C20 C21 . . . . -176.9(3) ?
    C2 C1 C20 C19 . . . . 174.5(3) ?
    C12 C1 C20 C19 . . . . -4.5(4) ?
    C2 C1 C20 C21 . . . . -8.6(4) ?
    C12 C1 C20 C21 . . . . 172.4(3) ?
    C19 C20 C21 C22 . . . . -69.3(4) ?
    C1 C20 C21 C22 . . . . 113.8(3) ?
    C19 C20 C21 C26 . . . . 111.1(3) ?
    C1 C20 C21 C26 . . . . -65.7(4) ?
    C26 C21 C22 C23 . . . . -1.4(5) ?
    C20 C21 C22 C23 . . . . 179.0(3) ?
    C21 C22 C23 C24 . . . . -0.2(5) ?
    C22 C23 C24 C25 . . . . 1.6(5) ?
    C23 C24 C25 C26 . . . . -1.4(5) ?
    C24 C25 C26 C21 . . . . -0.2(5) ?
    C22 C21 C26 C25 . . . . 1.6(5) ?
    C20 C21 C26 C25 . . . . -178.8(3) ?
    C2 C3 S1 C4 . . . . 177.6(3) ?
    C10 C3 S1 C4 . . . . -2.2(2) ?
    C5 C4 S1 C3 . . . . -179.7(3) ?
    C9 C4 S1 C3 . . . . 1.4(3) ?
loop_
    _geom_hbond_atom_site_label_D
    _geom_hbond_atom_site_label_H
    _geom_hbond_atom_site_label_A
    _geom_hbond_site_symmetry_A
    _geom_hbond_distance_DH
    _geom_hbond_distance_HA
    _geom_hbond_distance_DA
    _geom_hbond_angle_DHA
    C13 H13 Cg2 7_555 0.93 2.97 3.885(4) 168
    C15 H15 Cg3 7_555 0.93 2.57 3.479(4) 166
_iucr_refine_instructions_details
;
TITL GOPI3 in Pccn
CELL  0.71073  12.2159  33.1138   8.8993   90.000   90.000   90.000
ZERR     8.00   0.0008   0.0004   0.0005    0.000    0.000    0.000
LATT   1
SYMM  1/2 - X, 1/2 - Y,   Z
SYMM  - X, 1/2 + Y, 1/2 - Z
SYMM  1/2 + X, - Y, 1/2 - Z
SFAC  C    H    S
UNIT  208  128  8
MERG   2
FMAP   2
PLAN   20
OMIT  0  2  0
OMIT  4  1  6
OMIT -2 50
SIZE     0.25   0.25   0.30
BOND $H
ACTA
CONF
L.S.   12
TEMP    23.00
WGHT    0.083100    5.365900
FVAR       0.12042
C1    1    0.438704    0.400780    0.451535    11.00000    0.03463    0.03811 =
         0.03711   -0.00641   -0.00446    0.00189
C2    1    0.490476    0.423016    0.336052    11.00000    0.04449    0.04017 =
         0.03907   -0.00584   -0.00505    0.00807
AFIX  43
H2    2    0.542345    0.410655    0.274931    11.00000   -1.20000
AFIX   0
C3    1    0.464278    0.462566    0.314439    11.00000    0.04658    0.04134 =
         0.03881   -0.00407   -0.00701    0.00046
C4    1    0.436491    0.534272    0.233592    11.00000    0.05267    0.04623 =
         0.04919   -0.00666   -0.01373    0.00145
C5    1    0.435914    0.572278    0.170061    11.00000    0.06331    0.05508 =
         0.05600    0.00197   -0.01419   -0.00562
AFIX  43
H5    2    0.483611    0.578787    0.092295    11.00000   -1.20000
AFIX   0
C6    1    0.363441    0.600096    0.224390    11.00000    0.07862    0.03834 =
         0.08306    0.00719   -0.03088   -0.00563
AFIX  43
H6    2    0.361411    0.625749    0.181944    11.00000   -1.20000
AFIX   0
C7    1    0.292983    0.590909    0.341252    11.00000    0.05721    0.04215 =
         0.08851   -0.01537   -0.01607    0.01170
AFIX  43
H7    2    0.244235    0.610325    0.376234    11.00000   -1.20000
AFIX   0
C8    1    0.294757    0.552843    0.406474    11.00000    0.04703    0.04966 =
         0.06291   -0.00953   -0.00755   -0.00022
AFIX  43
H8    2    0.247918    0.546606    0.485519    11.00000   -1.20000
AFIX   0
C9    1    0.367881    0.524136    0.351541    11.00000    0.04744    0.03815 =
         0.05063   -0.00877   -0.01364    0.00146
C10   1    0.382940    0.482488    0.403355    11.00000    0.04236    0.04005 =
         0.04246   -0.01078   -0.00974    0.00427
C11   1    0.334768    0.462411    0.517561    11.00000    0.04277    0.04221 =
         0.04770   -0.01173   -0.00177    0.00787
AFIX  43
H11   2    0.282723    0.475438    0.576448    11.00000   -1.20000
AFIX   0
C12   1    0.362675    0.421509    0.548996    11.00000    0.03714    0.03968 =
         0.04313   -0.01310   -0.00454    0.00682
C13   1    0.319054    0.401078    0.671053    11.00000    0.03808    0.04875 =
         0.04290   -0.01060    0.00491    0.00362
AFIX  43
H13   2    0.270732    0.414550    0.734362    11.00000   -1.20000
AFIX   0
C14   1    0.345233    0.361195    0.701644    11.00000    0.03200    0.04610 =
         0.04243   -0.00853   -0.00322    0.00012
C15   1    0.303419    0.340527    0.829523    11.00000    0.04038    0.06352 =
         0.04360   -0.00336    0.00693   -0.00018
AFIX  43
H15   2    0.261192    0.354708    0.898637    11.00000   -1.20000
AFIX   0
C16   1    0.323062    0.301281    0.853285    11.00000    0.05606    0.06020 =
         0.04804    0.00667    0.00683   -0.00368
AFIX  43
H16   2    0.294461    0.288624    0.937911    11.00000   -1.20000
AFIX   0
C17   1    0.386893    0.279079    0.750593    11.00000    0.06298    0.04800 =
         0.05598    0.00738    0.00219   -0.00145
AFIX  43
H17   2    0.398676    0.251668    0.766611    11.00000   -1.20000
AFIX   0
C18   1    0.431307    0.297322    0.628589    11.00000    0.04995    0.04283 =
         0.04629   -0.00413    0.00094    0.00393
AFIX  43
H18   2    0.473667    0.282158    0.562589    11.00000   -1.20000
AFIX   0
C19   1    0.414565    0.339400    0.598867    11.00000    0.03460    0.04136 =
         0.03777   -0.00633   -0.00518    0.00126
C20   1    0.460500    0.359340    0.475284    11.00000    0.03370    0.03497 =
         0.03899   -0.00703   -0.00528    0.00469
C21   1    0.527886    0.337158    0.362844    11.00000    0.03950    0.03131 =
         0.03784   -0.00262   -0.00007    0.00146
C22   1    0.630224    0.322092    0.398134    11.00000    0.05030    0.04204 =
         0.04732   -0.00793   -0.00427    0.01027
AFIX  43
H22   2    0.658770    0.326137    0.493835    11.00000   -1.20000
AFIX   0
C23   1    0.690481    0.301091    0.292642    11.00000    0.04863    0.04692 =
         0.06571   -0.00236    0.00516    0.01179
AFIX  43
H23   2    0.759299    0.291203    0.318010    11.00000   -1.20000
AFIX   0
C24   1    0.650188    0.294667    0.151442    11.00000    0.05830    0.04611 =
         0.05470   -0.00778    0.01950    0.00429
AFIX  43
H24   2    0.690430    0.279928    0.081715    11.00000   -1.20000
AFIX   0
C25   1    0.549619    0.310198    0.113471    11.00000    0.06189    0.05764 =
         0.04071   -0.00879    0.00452   -0.00476
AFIX  43
H25   2    0.522435    0.306428    0.016871    11.00000   -1.20000
AFIX   0
C26   1    0.488672    0.331345    0.217610    11.00000    0.04315    0.05535 =
         0.04500   -0.00699    0.00133    0.00274
AFIX  43
H26   2    0.420825    0.341802    0.190534    11.00000   -1.20000
AFIX   0
S1    3    0.522649    0.493955    0.180649    11.00000    0.07092    0.04804 =
         0.04526    0.00346    0.00743    0.00811
HKLF 4
REM  GOPI3 in Pccn
REM R1 =  0.0589 for   2540 Fo > 4sig(Fo)  and  0.0755 for all   3171 data
REM    244 parameters refined using      0 restraints
END
;
data_global
_journal_date_recd_electronic     2016-07-20
_journal_date_accepted     2016-08-10
_journal_name_full     'Acta Crystallographica, Section E'
_journal_year     2016
_journal_volume     72
_journal_issue      9
_journal_page_first     1310
_journal_page_last     1314
_journal_paper_category     GO
_journal_paper_doi     10.1107/S2056989016012937
_journal_coeditor_code     LH5819
_publ_contact_author_name     'K. Sethusankar'
_publ_contact_author_address
;
Department of Physics
RKM Vivekananda College (Autonomous)
Chennai 600 004
India
;
_publ_contact_author_email     'ksethusankar@yahoo.co.in'
_publ_contact_author_fax     '044 091 2499 3057'
_publ_contact_author_phone     '044 091 24484170'
_publ_section_title
;
Crystal structure of
6-(<i>p</i>-tolyl)benzo[<i>b</i>]naphtho[2,3-<i>d</i>]thiophene and of a new
orthorhombic polymorph of
7-phenylanthra[2,3-<i>b</i>]benzo[<i>d</i>]thiophene
;
loop_
    _publ_author_name
    _publ_author_address
    'S. Gopinath'
;
Department of Physics
RKM Vivekananda College (Autonomous)
Chennai 600 004
India
;
    'K. Sethusankar'
;
Department of Physics
RKM Vivekananda College (Autonomous)
Chennai 600 004
India
;
    'Helen Stoeckli-Evans'
;
University of Neuch\^atel
Institute of Physics
Rue Emile-Argand 11
CH-2000 Neuch\^atel
Switzerland
;
    'Muhamad Rafiq'
;
Department of Organic Chemistry
University of Madras
Guindy Campus
Chennai 600 025
India
;
    'Arasambattu K. Mohanakrishnan'
;
Department of Organic Chemistry
University of Madras
Guindy Campus
Chennai 600 025
India
;
_publ_section_synopsis
;
The title compounds,
6-(<i>p</i>-tolyl)benzo[<i>b</i>]naphtho[2,3-<i>d</i>]thiophene and
7-phenylanthra[2,3-<i>b</i>]benzo[<i>d</i>]thiophene, are benzothiophene
derivatives in which the benzothiophene moiety is fused with a naphthalene
ring system in the former and with an anthracene ring system in the latter. In
the former, the 4-methylbenzene ring substituent makes a dihedral angle of
71.40(9)\% with the mean plane of the naphthalene ring system, while the
phenyl ring substituent in the latter makes a dihedral angle of 67.08(12)\%
with the mean plane of the anthracene ring system.
;
