# Supplementary material for: Crystal structure of 6-(p-tol­yl)benzo[b]naphtho[2,3-d]thio­phene and of an ortho­rhom­bic polymorph of 7-phenyl­anthra[2,3-b]benzo[d]thio­phene
Source: Acta Crystallogr E Crystallogr Commun. 2016 Aug 16;72(Pt 9):1310–4. doi: 10.1107/S2056989016012937 (PMC5120714; doi:10.1107/S2056989016012937)
Supplement: Supplementary file 2 [file e-72-01310-Isup2.hkl]

# 
# h,k,l, Fc-squared, Fo-squared, sigma(Fo-squared) and status flag 
# 
data_I
_shelx_title ' 1A in P-1' 
_shelx_refln_list_code          4 
_shelx_F_calc_maximum      119.42 
_exptl_crystal_F_000       340.00 
_reflns_d_resolution_high  0.8410 
 
loop_ 
 _symmetry_equiv_pos_as_xyz 
 'x, y, z' 
 '-x, -y, -z' 
 
_cell_length_a     6.2404 
_cell_length_b    11.1725 
_cell_length_c    12.9987 
_cell_angle_alpha 109.284 
_cell_angle_beta  100.233 
_cell_angle_gamma  93.925 
 
_shelx_F_squared_multiplier     1.000 
 
loop_ 
 _refln_index_h 
 _refln_index_k 
 _refln_index_l 
 _refln_F_squared_calc 
 _refln_F_squared_meas 
 _refln_F_squared_sigma 
 _refln_observed_status 
   1   0   0       10.53       13.61      0.22 o 
   2   0   0      117.09      107.95      0.80 o 
   3   0   0       11.53       21.48      0.51 o 
   4   0   0        2.43        2.95      0.47 o 
   5   0   0        0.17       -0.59      0.59 o 
   6   0   0       21.39       20.43      1.42 o 
   7   0   0       15.01       13.96      1.96 o 
  -7   1   0       25.90       26.44      2.96 o 
  -6   1   0        0.37        0.18      0.74 o 
  -5   1   0        8.31        4.56      0.85 o 
  -4   1   0       60.52       52.64      1.35 o 
  -3   1   0        6.54        8.19      0.77 o 
  -2   1   0       48.06       45.59      0.70 o 
  -1   1   0      299.50      303.29      1.69 o 
   1   1   0     2585.45     2523.65     12.39 o 
   2   1   0      265.32      286.64      1.81 o 
   3   1   0       36.10       60.53      1.10 o 
   4   1   0        7.06        4.67      0.37 o 
   5   1   0       91.03       87.07      1.74 o 
   6   1   0        5.36        5.50      0.91 o 
   7   1   0        0.48       -1.17      1.17 o 
  -7   2   0       22.69       21.85      2.60 o 
  -6   2   0       23.76       24.38      2.59 o 
  -5   2   0       96.14      100.21      2.53 o 
  -4   2   0        1.40        1.54      0.62 o 
  -3   2   0        2.44        1.02      0.20 o 
  -2   2   0     1112.68     1129.96      6.52 o 
  -1   2   0    13335.59    12092.85     62.48 o 
   0   2   0      218.00      223.10      1.39 o 
   1   2   0     2515.14     2471.84     14.20 o 
   2   2   0       15.31       16.05      0.37 o 
   3   2   0        0.32        0.68      0.23 o 
   4   2   0       13.26       12.73      0.60 o 
   5   2   0       57.43       51.42      1.50 o 
   6   2   0       11.45        9.14      1.63 o 
  -7   3   0        7.74        9.96      1.30 o 
  -6   3   0       41.88       47.16      2.27 o 
  -5   3   0       18.34       16.34      1.30 o 
  -4   3   0       95.81       89.17      1.28 o 
  -3   3   0       17.75       11.46      0.51 o 
  -2   3   0      638.37      590.87      4.41 o 
  -1   3   0    11807.63    11223.67     52.14 o 
   0   3   0       13.30       14.31      0.56 o 
   1   3   0      376.47      384.55      2.56 o 
   2   3   0      387.47      505.91      3.13 o 
   3   3   0       92.02       90.60      1.21 o 
   4   3   0      128.95      134.49      1.81 o 
   5   3   0        2.21        2.24      0.73 o 
   6   3   0        4.13        2.44      0.88 o 
  -7   4   0       12.74       18.40      1.57 o 
  -6   4   0       78.74       82.12      2.69 o 
  -5   4   0       59.54       60.16      2.51 o 
  -4   4   0       39.17       34.86      0.86 o 
  -3   4   0       29.29       32.31      0.87 o 
  -2   4   0        4.45        4.59      0.37 o 
  -1   4   0       38.67       48.54      0.72 o 
   0   4   0      385.66      399.51      2.99 o 
   1   4   0      397.29      435.08      4.27 o 
   2   4   0       42.57       61.13      0.89 o 
   3   4   0       37.63       37.63      0.97 o 
   4   4   0      106.54       96.43      2.17 o 
   5   4   0        0.06       -0.68      0.68 o 
   6   4   0       11.74        9.88      1.29 o 
  -7   5   0       22.73       19.27      2.36 o 
  -6   5   0        0.91       -0.15      1.17 o 
  -5   5   0       49.39       48.11      1.64 o 
  -4   5   0       21.75       17.43      0.95 o 
  -3   5   0      255.49      248.86      2.53 o 
  -2   5   0     1458.76     1510.15     10.04 o 
  -1   5   0      670.34      726.95      4.78 o 
   0   5   0      178.80      160.27      1.85 o 
   1   5   0       13.13       12.51      0.80 o 
   2   5   0       80.50       77.53      1.17 o 
   3   5   0       46.64       46.75      1.39 o 
   4   5   0      182.06      167.82      3.67 o 
   5   5   0        0.13       -0.90      0.90 o 
   6   5   0        0.12       -0.94      0.94 o 
  -6   6   0       20.03       15.45      2.83 o 
  -5   6   0       79.04       78.15      2.91 o 
  -4   6   0        5.81        3.19      0.70 o 
  -3   6   0       23.70       21.66      0.94 o 
  -2   6   0       33.83       33.02      1.32 o 
  -1   6   0       19.17       31.13      0.83 o 
   0   6   0      320.87      346.67      3.71 o 
   1   6   0      150.23      185.71      2.70 o 
   2   6   0       35.48       33.28      1.21 o 
   3   6   0       98.07      102.13      2.86 o 
   4   6   0        8.10        9.80      1.30 o 
   5   6   0        4.44        4.83      1.23 o 
  -6   7   0        0.60        1.14      1.71 o 
  -5   7   0        0.05       -0.78      0.78 o 
  -4   7   0       70.13       74.88      2.22 o 
  -3   7   0        2.10        1.00      0.67 o 
  -2   7   0       46.94       49.21      1.40 o 
  -1   7   0      152.83      172.82      2.26 o 
   0   7   0       68.00       65.17      1.60 o 
   1   7   0        8.56        5.77      0.59 o 
   2   7   0      181.30      186.83      3.54 o 
   3   7   0      312.72      302.49      6.08 o 
   4   7   0       36.75       27.53      1.88 o 
   5   7   0        3.94        2.28      1.06 o 
  -6   8   0        5.98        4.52      2.42 o 
  -5   8   0        1.59        0.77      2.61 o 
  -4   8   0       15.71       15.92      1.87 o 
  -3   8   0        3.44       -0.40      0.97 o 
  -2   8   0        0.22       -0.87      0.87 o 
  -1   8   0       25.09       23.03      1.89 o 
   0   8   0        0.00       -0.08      0.78 o 
   1   8   0       42.97       46.99      2.09 o 
   2   8   0      111.02      119.04      3.05 o 
   3   8   0      180.74      176.74      6.62 o 
   4   8   0        4.69        3.73      1.38 o 
  -5   9   0        0.37       -1.22      1.22 o 
  -4   9   0        0.00       -1.33      1.33 o 
  -3   9   0       11.81        9.72      1.54 o 
  -2   9   0       18.50       19.46      2.44 o 
  -1   9   0        6.81        6.56      1.06 o 
   0   9   0       29.41       32.71      1.89 o 
   1   9   0      170.34      178.88      3.87 o 
   2   9   0      185.84      192.14      5.05 o 
   3   9   0       41.77       35.84      2.83 o 
   4   9   0        0.47        0.27      1.24 o 
  -5  10   0        7.14        7.71      1.81 o 
  -4  10   0        0.68       -1.59      1.59 o 
  -3  10   0        3.15        3.22      1.62 o 
  -2  10   0        1.64        2.55      2.40 o 
  -1  10   0       11.54        9.03      1.77 o 
   0  10   0       68.09       70.41      3.05 o 
   1  10   0      121.34      144.22      4.39 o 
   2  10   0      107.90      109.19      3.89 o 
   3  10   0       15.36       10.59      1.57 o 
  -4  11   0        7.71        1.72      1.83 o 
  -3  11   0        2.16        0.26      2.36 o 
  -2  11   0        2.45       -0.47      2.11 o 
  -1  11   0        4.95        0.25      1.80 o 
   0  11   0       83.71       90.59      4.62 o 
   1  11   0       77.45       87.56      3.77 o 
   2  11   0        0.19       -1.05      1.22 o 
  -3  12   0        0.16       -1.49      2.47 o 
  -2  12   0        7.82        1.75      2.12 o 
  -1  12   0       20.46       22.50      2.24 o 
   0  12   0       44.97       41.87      5.83 o 
   1  12   0       13.66        8.94      1.97 o 
  -1 -12   1       32.12       31.00      2.70 o 
   0 -12   1        3.63        3.87      1.68 o 
   1 -12   1       21.71       16.13      2.56 o 
   2 -12   1        3.77       -1.80      2.49 o 
   3 -12   1        0.05       -2.74      2.74 o 
  -2 -11   1       30.03       21.55      1.88 o 
  -1 -11   1        8.71        8.11      1.40 o 
   0 -11   1       19.56       16.72      1.62 o 
   1 -11   1       81.34       79.17      3.48 o 
   2 -11   1        2.24        0.69      1.24 o 
   3 -11   1        4.43        1.78      1.96 o 
   4 -11   1        4.72        2.59      2.04 o 
  -3 -10   1        7.97        7.06      1.51 o 
  -2 -10   1       15.33       14.80      1.53 o 
  -1 -10   1        0.13       -0.28      1.05 o 
   0 -10   1        6.94        4.79      1.18 o 
   1 -10   1       73.92       68.20      2.51 o 
   2 -10   1        0.47       -1.27      1.27 o 
   3 -10   1       19.34       20.56      2.93 o 
   4 -10   1        3.59       -1.43      1.43 o 
   5 -10   1        0.02       -1.07      1.87 o 
  -4  -9   1       11.62       13.54      1.95 o 
  -3  -9   1       60.33       57.38      2.68 o 
  -2  -9   1       28.63       27.27      2.19 o 
  -1  -9   1       65.09       69.12      2.90 o 
   0  -9   1       17.32       13.60      1.38 o 
   1  -9   1        0.06        0.23      0.83 o 
   2  -9   1       61.32       64.31      2.46 o 
   3  -9   1        5.65        6.43      1.27 o 
   4  -9   1        4.07        5.19      1.36 o 
   5  -9   1        0.16       -1.66      1.66 o 
  -5  -8   1       12.07       13.42      1.67 o 
  -4  -8   1       10.29        9.64      1.38 o 
  -3  -8   1       10.71        8.18      1.28 o 
  -2  -8   1        5.66        4.77      1.05 o 
  -1  -8   1       34.86       29.46      2.97 o 
   0  -8   1      565.51      622.09      8.16 o 
   1  -8   1      149.22      161.13      3.57 o 
   2  -8   1       22.22       20.92      1.02 o 
   3  -8   1      119.68      112.30      3.46 o 
   4  -8   1       37.03       36.37      2.47 o 
   5  -8   1        0.07       -0.97      0.97 o 
   6  -8   1       13.70       12.17      1.68 o 
  -5  -7   1       18.01       17.75      1.81 o 
  -4  -7   1        1.13       -0.63      1.01 o 
  -3  -7   1       33.68       32.11      1.95 o 
  -2  -7   1       67.74       69.51      1.72 o 
  -1  -7   1       19.39       23.61      1.39 o 
   0  -7   1       19.90       18.95      1.32 o 
   1  -7   1       52.09       45.73      1.46 o 
   2  -7   1      157.23      161.91      2.38 o 
   3  -7   1      221.31      206.89      3.89 o 
   4  -7   1       74.06       75.81      2.61 o 
   5  -7   1       79.14       80.45      2.69 o 
   6  -7   1       21.31       20.19      1.99 o 
  -6  -6   1       21.88       21.23      1.81 o 
  -5  -6   1       39.80       39.63      2.34 o 
  -4  -6   1        1.14       -0.69      0.69 o 
  -3  -6   1      117.03      121.58      2.41 o 
  -2  -6   1      230.73      234.61      3.17 o 
  -1  -6   1      240.35      266.72      3.24 o 
   0  -6   1      561.46      544.34      9.53 o 
   1  -6   1       32.44       34.31      0.99 o 
   2  -6   1       53.48       57.70      1.14 o 
   3  -6   1      138.18      138.93      2.01 o 
   4  -6   1       56.35       51.10      2.20 o 
   5  -6   1       95.01       99.76      3.41 o 
   6  -6   1        8.66        6.71      1.41 o 
  -6  -5   1        7.76        5.81      1.25 o 
  -5  -5   1       17.36       13.03      1.29 o 
  -4  -5   1        1.77       -0.58      0.58 o 
  -3  -5   1      172.35      173.77      2.27 o 
  -2  -5   1       56.93       49.94      1.16 o 
  -1  -5   1      175.70      222.94      2.70 o 
   0  -5   1       34.84       35.29      0.83 o 
   1  -5   1       25.85       18.89      0.62 o 
   2  -5   1     3648.94     3712.85     24.29 o 
   3  -5   1       65.35       62.97      1.26 o 
   4  -5   1      361.22      344.92      3.79 o 
   5  -5   1        5.65        5.15      0.67 o 
   6  -5   1        6.92        5.62      1.42 o 
  -6  -4   1       28.54       24.48      1.76 o 
  -5  -4   1       63.07       58.20      1.86 o 
  -4  -4   1      190.62      182.43      2.72 o 
  -3  -4   1      118.91      126.94      1.57 o 
  -2  -4   1      526.34      537.69      4.41 o 
  -1  -4   1        9.42       11.79      0.45 o 
   0  -4   1      511.28      500.86      3.38 o 
   1  -4   1      104.67      125.84      1.91 o 
   2  -4   1     1546.85     1605.70     10.19 o 
   3  -4   1       49.92       44.87      1.07 o 
   4  -4   1       82.44       82.02      1.53 o 
   5  -4   1      169.61      152.54      5.93 o 
   6  -4   1       63.21       62.80      2.45 o 
   7  -4   1       19.56       22.73      1.88 o 
  -6  -3   1       14.19       10.58      1.13 o 
  -5  -3   1       21.18       15.71      0.96 o 
  -4  -3   1      376.46      382.66      3.29 o 
  -3  -3   1      120.40      118.00      1.44 o 
  -2  -3   1       28.61       33.81      0.67 o 
  -1  -3   1     3957.18     3969.84     28.06 o 
   0  -3   1     2843.11     2869.68     22.81 o 
   1  -3   1      941.57      969.45      5.01 o 
   2  -3   1        6.15        5.59      0.31 o 
   3  -3   1        6.72        6.80      0.50 o 
   4  -3   1        0.99        0.88      0.34 o 
   5  -3   1        0.24       -0.22      1.05 o 
   6  -3   1       26.69       29.64      1.70 o 
   7  -3   1        7.68        6.99      1.34 o 
  -7  -2   1        0.30       -1.35      1.35 o 
  -6  -2   1       50.25       49.56      2.28 o 
  -5  -2   1      237.28      233.97      3.62 o 
  -4  -2   1        8.42        5.57      0.49 o 
  -3  -2   1      131.03      156.75      1.63 o 
  -2  -2   1      102.34       97.93      0.92 o 
  -1  -2   1      622.59      614.16      3.93 o 
   0  -2   1     2129.67     2158.51     12.56 o 
   1  -2   1    14260.40    13065.17     69.75 o 
   2  -2   1      320.94      294.06      2.59 o 
   3  -2   1      190.23      180.90      1.45 o 
   4  -2   1       70.35       77.59      1.90 o 
   5  -2   1      129.28      127.60      2.55 o 
   6  -2   1       14.78       14.89      1.30 o 
   7  -2   1        1.22        1.37      1.05 o 
  -7  -1   1        0.12        0.24      1.43 o 
  -6  -1   1      112.13      117.05      2.85 o 
  -5  -1   1       50.91       46.16      0.91 o 
  -4  -1   1        1.55        1.10      0.26 o 
  -3  -1   1      892.75      900.59      5.19 o 
  -2  -1   1     2731.72     2800.30     14.55 o 
  -1  -1   1      443.21      455.30      2.46 o 
   0  -1   1      637.31      381.13     16.03 o 
   1  -1   1       58.89       50.77      0.47 o 
   2  -1   1      138.48      129.77      1.02 o 
   3  -1   1        2.17        2.31      0.26 o 
   4  -1   1       12.25       14.47      0.43 o 
   5  -1   1       61.97       61.06      2.21 o 
   6  -1   1        4.80        4.02      0.96 o 
   7  -1   1        1.99        2.06      0.95 o 
  -7   0   1       45.00       50.26      3.16 o 
  -6   0   1      135.24      140.19      3.33 o 
  -5   0   1       50.56       49.74      1.66 o 
  -4   0   1      105.20      103.40      1.86 o 
  -3   0   1      489.15      496.99      3.47 o 
  -2   0   1       62.72       64.89      0.57 o 
  -1   0   1      299.76      309.79      1.69 o 
   1   0   1        0.46        0.08      0.11 o 
   2   0   1      134.36      130.28      1.02 o 
   3   0   1      893.46      933.48      6.24 o 
   4   0   1       90.12       79.86      1.28 o 
   5   0   1       41.25       38.68      1.25 o 
   6   0   1       18.39       15.05      1.34 o 
   7   0   1        4.28        4.49      1.33 o 
  -7   1   1       21.85       26.40      2.41 o 
  -6   1   1       98.27      100.93      2.59 o 
  -5   1   1       59.86       63.35      1.65 o 
  -4   1   1      276.69      285.51      4.06 o 
  -3   1   1      299.54      271.74      3.49 o 
  -2   1   1       38.80       39.48      0.42 o 
  -1   1   1       31.23       20.90      0.34 o 
   0   1   1      305.76      308.97      1.70 o 
   1   1   1      453.65      456.23      2.48 o 
   2   1   1       12.22       14.19      0.38 o 
   3   1   1      139.41      171.22      1.81 o 
   4   1   1      335.09      344.35      3.40 o 
   5   1   1        0.88       -0.56      0.56 o 
   6   1   1        6.14        5.80      1.04 o 
  -7   2   1       11.93       14.76      1.41 o 
  -6   2   1       12.94       14.21      1.65 o 
  -5   2   1      131.64      135.13      2.75 o 
  -4   2   1      502.87      493.99      5.65 o 
  -3   2   1      318.93      330.41      2.52 o 
  -2   2   1      269.01      261.68      2.03 o 
  -1   2   1     2519.49     2554.43     11.62 o 
   0   2   1       54.51       55.75      0.54 o 
   1   2   1      101.38      110.31      0.94 o 
   2   2   1     1591.44     1705.76      9.68 o 
   3   2   1       15.32        9.23      0.48 o 
   4   2   1        9.63        7.59      0.55 o 
   5   2   1       48.00       45.27      1.53 o 
   6   2   1        0.67       -0.08      0.92 o 
  -7   3   1      206.64      215.98      4.37 o 
  -6   3   1      111.26      115.98      3.21 o 
  -5   3   1        4.01        2.82      0.79 o 
  -4   3   1       93.08       84.40      1.28 o 
  -3   3   1       30.56       36.33      0.87 o 
  -2   3   1       31.39       44.45      0.77 o 
  -1   3   1      820.14      844.96      4.10 o 
   0   3   1      200.85      195.71      1.45 o 
   1   3   1       45.26       47.81      0.71 o 
   2   3   1      417.96      451.51      3.44 o 
   3   3   1      153.61      164.86      1.64 o 
   4   3   1       19.15       18.35      0.90 o 
   5   3   1      170.64      158.81      2.67 o 
   6   3   1        7.66        6.84      1.14 o 
  -7   4   1        8.87       10.03      2.37 o 
  -6   4   1        6.36        5.62      1.28 o 
  -5   4   1      376.33      353.70      7.48 o 
  -4   4   1        4.30        3.53      0.43 o 
  -3   4   1       75.41       64.38      1.14 o 
  -2   4   1       36.93       29.37      0.76 o 
  -1   4   1       25.38       32.30      0.59 o 
   0   4   1       33.07       41.72      0.70 o 
   1   4   1      370.42      399.50      3.14 o 
   2   4   1        0.29        0.61      0.27 o 
   3   4   1       47.76       53.02      1.11 o 
   4   4   1       32.63       31.38      1.27 o 
   5   4   1       19.17       19.21      1.30 o 
   6   4   1        5.75        5.47      1.18 o 
  -7   5   1       11.00       15.31      2.23 o 
  -6   5   1       14.96       14.48      1.49 o 
  -5   5   1       35.36       35.53      1.70 o 
  -4   5   1        3.00        0.93      0.47 o 
  -3   5   1       17.46       14.23      0.72 o 
  -2   5   1      131.13      135.32      1.93 o 
  -1   5   1       52.72       54.58      0.95 o 
   0   5   1      224.35      249.44      2.40 o 
   1   5   1      792.65      814.51      7.12 o 
   2   5   1        0.34       -0.05      0.27 o 
   3   5   1      135.98      128.01      1.84 o 
   4   5   1      202.98      185.06      3.90 o 
   5   5   1        1.49       -0.95      0.95 o 
   6   5   1        2.65        2.49      1.19 o 
  -6   6   1       30.17       24.05      2.86 o 
  -5   6   1       55.66       52.50      2.16 o 
  -4   6   1       30.87       30.92      2.12 o 
  -3   6   1      150.25      148.00      2.12 o 
  -2   6   1        9.00       12.33      1.12 o 
  -1   6   1       40.06       46.13      1.04 o 
   0   6   1      120.87      113.04      1.53 o 
   1   6   1       97.72      103.11      2.35 o 
   2   6   1      115.70      115.55      2.64 o 
   3   6   1        9.57       12.84      1.02 o 
   4   6   1      110.58       98.93      3.05 o 
   5   6   1        4.96        3.77      1.11 o 
  -6   7   1       37.78       37.28      8.23 o 
  -5   7   1       29.21       26.52      2.05 o 
  -4   7   1      104.50      115.48      3.85 o 
  -3   7   1       60.77       61.85      2.05 o 
  -2   7   1       11.26        7.46      0.75 o 
  -1   7   1      251.56      263.77      3.15 o 
   0   7   1      174.82      188.13      2.16 o 
   1   7   1        0.80        0.62      0.66 o 
   2   7   1       68.80       64.69      2.29 o 
   3   7   1       84.05       85.36      2.91 o 
   4   7   1       15.62        9.54      1.80 o 
   5   7   1        0.01       -0.99      0.99 o 
  -6   8   1        0.20        0.41      1.65 o 
  -5   8   1       12.18        9.18      1.61 o 
  -4   8   1       42.39       42.60      2.70 o 
  -3   8   1       28.82       23.66      2.40 o 
  -2   8   1       16.69       14.83      1.45 o 
  -1   8   1      102.70      111.12      2.66 o 
   0   8   1       86.28       85.46      2.40 o 
   1   8   1       52.14       53.11      2.27 o 
   2   8   1        7.17        7.35      1.17 o 
   3   8   1       20.59       15.84      1.39 o 
   4   8   1        0.33        0.70      1.23 o 
  -5   9   1       17.67       17.34      2.23 o 
  -4   9   1       11.67        8.33      1.69 o 
  -3   9   1       20.98       15.90      4.39 o 
  -2   9   1       98.78      107.20      4.18 o 
  -1   9   1       36.58       36.40      1.91 o 
   0   9   1        0.81       -0.69      0.86 o 
   1   9   1       18.90       17.26      1.55 o 
   2   9   1        9.84        8.73      1.27 o 
   3   9   1        0.37        0.01      0.95 o 
   4   9   1        0.82        0.36      1.29 o 
  -5  10   1       27.55       28.22      2.80 o 
  -4  10   1       11.13        3.82      1.68 o 
  -3  10   1       96.13       97.75     10.01 o 
  -2  10   1       52.06       55.23      3.20 o 
  -1  10   1       31.44       31.64      2.43 o 
   0  10   1        1.52       -0.70      1.41 o 
   1  10   1        0.71       -0.89      0.89 o 
   2  10   1        3.13        0.86      1.07 o 
   3  10   1        3.40        1.51      1.60 o 
  -4  11   1        2.64       -1.71      1.71 o 
  -3  11   1       62.47       59.09      8.23 o 
  -2  11   1       15.62       13.32      2.49 o 
  -1  11   1       13.02       10.15      1.78 o 
   0  11   1        0.16       -1.35      1.35 o 
   1  11   1        8.14        3.42      1.47 o 
   2  11   1        1.34       -1.32      1.73 o 
  -2  12   1       24.09       13.16      6.31 o 
  -1  12   1        0.02       -1.85      1.85 o 
   0  12   1        0.36       -1.55      1.55 o 
  -2 -12   2        5.09        3.61      1.46 o 
  -1 -12   2       17.32       15.06      1.73 o 
   0 -12   2        6.61        1.16      1.53 o 
   1 -12   2        0.41       -1.68      1.68 o 
   2 -12   2       24.65       20.34      2.55 o 
   3 -12   2        0.07       -2.33      2.33 o 
  -3 -11   2        3.58        1.56      1.61 o 
  -2 -11   2       74.10       78.44      3.14 o 
  -1 -11   2        9.72        6.18      1.37 o 
   0 -11   2       45.51       47.68      2.57 o 
   1 -11   2       11.15        9.03      2.06 o 
   2 -11   2        1.33        0.60      1.52 o 
   3 -11   2        4.96        1.27      4.11 o 
   4 -11   2       35.50       45.75      4.99 o 
  -4 -10   2        0.17        0.37      1.10 o 
  -3 -10   2        1.50       -0.81      1.09 o 
  -2 -10   2       46.94       41.98      2.44 o 
  -1 -10   2        0.04       -0.91      0.91 o 
   0 -10   2        1.42       -0.34      0.86 o 
   1 -10   2      157.65      158.06      4.08 o 
   2 -10   2        4.60        3.84      1.02 o 
   3 -10   2        3.63        4.17      1.47 o 
   4 -10   2        0.65        3.23      1.41 o 
   5 -10   2        2.09        1.24      1.15 o 
  -4  -9   2        8.51        8.58      1.43 o 
  -3  -9   2        1.83       -0.13      0.99 o 
  -2  -9   2        3.15        0.97      1.02 o 
  -1  -9   2      135.74      145.80      3.35 o 
   0  -9   2       41.10       41.94      2.07 o 
   1  -9   2        3.29        2.17      0.73 o 
   2  -9   2       24.44       24.29      1.37 o 
   3  -9   2       73.39       71.28      2.37 o 
   4  -9   2        4.06        2.66      1.21 o 
   5  -9   2        0.46       -0.67      0.99 o 
  -5  -8   2        5.90        5.76      1.40 o 
  -4  -8   2       14.46       12.27      1.50 o 
  -3  -8   2       11.39        9.36      1.35 o 
  -2  -8   2       61.26       65.89      2.32 o 
  -1  -8   2       37.60       38.88      1.43 o 
   0  -8   2      140.68      149.15      3.13 o 
   1  -8   2        8.79        5.77      0.67 o 
   2  -8   2        0.15        0.18      0.39 o 
   3  -8   2      567.36      609.81      6.77 o 
   4  -8   2       37.19       35.94      2.77 o 
   5  -8   2        0.11       -0.98      0.98 o 
   6  -8   2        4.85        4.67      1.43 o 
  -5  -7   2        4.48        3.22      1.22 o 
  -4  -7   2        8.04        4.22      1.17 o 
  -3  -7   2        3.26        1.53      0.67 o 
  -2  -7   2       65.76       59.68      2.54 o 
  -1  -7   2        1.33        2.85      0.56 o 
   0  -7   2        3.46        2.79      0.49 o 
   1  -7   2       29.88       25.68      1.01 o 
   2  -7   2       75.54       78.44      1.96 o 
   3  -7   2       29.18       30.10      1.08 o 
   4  -7   2       29.88       30.20      2.02 o 
   5  -7   2      155.09      158.86      3.32 o 
   6  -7   2       11.72       11.15      1.59 o 
  -6  -6   2        8.32       10.93      1.40 o 
  -5  -6   2       30.68       33.56      2.43 o 
  -4  -6   2        4.08        0.27      0.62 o 
  -3  -6   2       47.08       50.67      1.55 o 
  -2  -6   2      211.97      205.74      2.52 o 
  -1  -6   2      430.58      497.38      4.53 o 
   0  -6   2       43.50       43.84      1.05 o 
   1  -6   2      230.76      206.21      2.56 o 
   2  -6   2     3123.88     3203.05     29.24 o 
   3  -6   2      125.69      124.37      1.83 o 
   4  -6   2        4.09        4.08      0.73 o 
   5  -6   2        0.45        0.53      0.81 o 
   6  -6   2       16.50       10.93      1.62 o 
  -6  -5   2       15.99       14.97      1.51 o 
  -5  -5   2       17.59       14.50      1.37 o 
  -4  -5   2       36.17       30.64      1.30 o 
  -3  -5   2       70.56       79.24      1.33 o 
  -2  -5   2       20.96       27.59      0.91 o 
  -1  -5   2       57.46       53.62      1.51 o 
   0  -5   2       18.48       23.83      0.81 o 
   1  -5   2       69.40       72.26      1.11 o 
   2  -5   2     1328.30     1319.00      9.71 o 
   3  -5   2       73.73       74.73      1.33 o 
   4  -5   2      292.28      297.98      3.70 o 
   5  -5   2       41.09       37.49      1.41 o 
   6  -5   2        2.90        0.29      1.15 o 
  -6  -4   2        6.49        6.39      0.96 o 
  -5  -4   2        4.41        4.78      0.82 o 
  -4  -4   2      172.92      170.46      2.01 o 
  -3  -4   2      193.01      171.56      1.78 o 
  -2  -4   2      988.68     1105.41      8.33 o 
  -1  -4   2      525.95      528.41      4.01 o 
   0  -4   2       12.70       17.20      0.57 o 
   1  -4   2     2445.23     2491.15     15.55 o 
   2  -4   2       49.95       51.48      0.96 o 
   3  -4   2      214.04      205.97      2.12 o 
   4  -4   2       24.48       22.96      0.79 o 
   5  -4   2       46.61       42.85      1.23 o 
   6  -4   2       40.96       41.48      2.04 o 
  -7  -3   2        9.04       10.37      1.79 o 
  -6  -3   2        0.09        0.41      0.71 o 
  -5  -3   2        9.68        7.06      0.75 o 
  -4  -3   2       24.76       24.00      0.84 o 
  -3  -3   2      125.79      137.05      1.57 o 
  -2  -3   2       94.15       75.08      1.09 o 
  -1  -3   2     2743.72     2711.29     28.84 o 
   0  -3   2     2178.50     2176.71     12.07 o 
   1  -3   2    12572.28    11991.23     75.26 o 
   2  -3   2      428.44      411.29      2.95 o 
   3  -3   2       37.14       29.67      0.88 o 
   4  -3   2      113.42      102.66      1.35 o 
   5  -3   2        3.15       -0.08      1.33 o 
   6  -3   2       20.35       22.32      1.58 o 
   7  -3   2        2.28        2.75      1.24 o 
  -7  -2   2        1.38       -0.07      1.25 o 
  -6  -2   2        1.45        0.29      1.25 o 
  -5  -2   2      332.67      334.36      3.74 o 
  -4  -2   2       41.03       37.97      0.95 o 
  -3  -2   2       70.30       92.11      1.30 o 
  -2  -2   2     1501.61     1545.32      8.61 o 
  -1  -2   2     3115.17     3080.26     19.44 o 
   0  -2   2     2302.57     2298.43     14.41 o 
   1  -2   2     1409.20     1423.26      6.84 o 
   2  -2   2       86.05       79.42      0.87 o 
   3  -2   2      605.16      631.53      4.75 o 
   4  -2   2      291.50      327.23      2.70 o 
   5  -2   2       89.11       87.84      2.16 o 
   6  -2   2       44.18       44.62      2.15 o 
   7  -2   2        4.32        2.83      1.35 o 
  -7  -1   2       11.11       11.40      1.42 o 
  -6  -1   2       20.11       19.50      2.14 o 
  -5  -1   2      181.49      168.52      1.95 o 
  -4  -1   2        3.66        2.03      0.29 o 
  -3  -1   2      329.77      324.17      2.81 o 
  -2  -1   2      248.67      245.35      2.08 o 
  -1  -1   2     3532.84     3469.69     16.26 o 
   0  -1   2     1099.15     1112.37      6.04 o 
   1  -1   2     1555.96     1536.82      7.64 o 
   2  -1   2      350.56      307.32      2.14 o 
   3  -1   2       65.85       70.64      1.12 o 
   4  -1   2       18.19       22.04      0.64 o 
   5  -1   2       57.29       57.76      1.36 o 
   6  -1   2       40.00       38.79      1.95 o 
   7  -1   2        6.83        5.14      1.14 o 
  -7   0   2       50.34       54.16      2.50 o 
  -6   0   2        2.09        6.31      3.02 o 
  -5   0   2       25.64       22.03      1.81 o 
  -4   0   2       64.64       69.82      1.90 o 
  -3   0   2      163.46      153.22      1.23 o 
  -2   0   2      422.51      398.06      2.29 o 
  -1   0   2      786.88      785.69      3.83 o 
   0   0   2     3347.82     3177.92     16.45 o 
   1   0   2      446.53      438.64      3.13 o 
   2   0   2      324.28      327.49      2.21 o 
   3   0   2     1095.22     1171.53     21.73 o 
   4   0   2       32.37       31.88      0.98 o 
   5   0   2       15.78       13.26      0.92 o 
   6   0   2        2.66        1.98      1.02 o 
  -7   1   2       14.06       10.66      1.31 o 
  -6   1   2      685.55      736.73      7.57 o 
  -5   1   2        0.92       -0.57      0.57 o 
  -4   1   2      104.41      114.79      2.33 o 
  -3   1   2       28.70       30.87      0.48 o 
  -2   1   2      151.28      160.32      1.40 o 
  -1   1   2        0.97        0.46      0.24 o 
   0   1   2      143.09      140.04      1.11 o 
   1   1   2     1188.24     1179.05      6.46 o 
   2   1   2        1.58        1.71      0.26 o 
   3   1   2      121.66      124.30      1.53 o 
   4   1   2      160.17      153.57      1.96 o 
   5   1   2       63.62       55.38      1.69 o 
   6   1   2       82.85       83.93      2.56 o 
  -7   2   2       48.88       52.11      2.55 o 
  -6   2   2       51.22       57.67      2.15 o 
  -5   2   2        2.71        1.36      0.72 o 
  -4   2   2      222.62      207.23      2.54 o 
  -3   2   2      174.84      150.36      1.55 o 
  -2   2   2        2.71        3.78      0.27 o 
  -1   2   2      353.89      327.42      2.11 o 
   0   2   2      296.72      289.35      1.86 o 
   1   2   2       29.97       34.15      0.73 o 
   2   2   2      138.04      150.08      1.48 o 
   3   2   2       31.30       33.82      0.83 o 
   4   2   2       25.68       20.98      1.04 o 
   5   2   2       47.42       42.35      1.56 o 
   6   2   2       18.59       21.76      1.61 o 
  -7   3   2      114.01      134.41      3.40 o 
  -6   3   2       15.92       12.48      1.37 o 
  -5   3   2       37.26       40.62      1.89 o 
  -4   3   2      158.68      159.53      1.74 o 
  -3   3   2      144.46      151.83      1.71 o 
  -2   3   2       81.84       96.28      1.11 o 
  -1   3   2      321.45      303.27      2.30 o 
   0   3   2      122.14      118.39      1.19 o 
   1   3   2      109.19      115.15      1.50 o 
   2   3   2      445.12      474.37      3.35 o 
   3   3   2      111.48      117.01      1.63 o 
   4   3   2       61.62       56.04      1.58 o 
   5   3   2       47.36       42.53      2.27 o 
   6   3   2        4.48        4.12      0.95 o 
  -7   4   2      103.16      122.75      4.13 o 
  -6   4   2        5.37        2.57      1.01 o 
  -5   4   2      178.59      177.63      2.73 o 
  -4   4   2       38.59       39.62      1.11 o 
  -3   4   2        3.32        2.06      0.41 o 
  -2   4   2      563.23      585.02      5.18 o 
  -1   4   2        0.07       -0.01      0.32 o 
   0   4   2       27.39       33.24      1.05 o 
   1   4   2       36.41       37.45      1.14 o 
   2   4   2      305.97      324.10      3.23 o 
   3   4   2       71.30       65.04      1.86 o 
   4   4   2      105.00       88.36      1.97 o 
   5   4   2       80.71       79.05      2.39 o 
   6   4   2       13.01       10.44      1.35 o 
  -7   5   2        0.57        2.38      1.80 o 
  -6   5   2       24.23       25.87      2.38 o 
  -5   5   2      135.02      133.03      2.50 o 
  -4   5   2       23.33       21.04      1.09 o 
  -3   5   2       46.26       43.18      1.03 o 
  -2   5   2      209.00      190.06      2.58 o 
  -1   5   2       38.86       35.61      0.96 o 
   0   5   2      368.57      383.43      3.62 o 
   1   5   2       71.51       78.92      1.97 o 
   2   5   2      191.71      191.80      2.39 o 
   3   5   2      229.93      232.44      3.04 o 
   4   5   2        0.48       -0.87      0.87 o 
   5   5   2       14.91       16.85      1.58 o 
  -6   6   2       19.83       24.95      3.20 o 
  -5   6   2        3.28        2.38      0.96 o 
  -4   6   2        7.82        7.52      1.18 o 
  -3   6   2       27.86       26.48      0.59 o 
  -2   6   2       92.65       92.50      2.51 o 
  -1   6   2       49.24       48.08      1.21 o 
   0   6   2       92.27       98.77      1.40 o 
   1   6   2      209.16      215.40      3.54 o 
   2   6   2       43.38       49.26      1.26 o 
   3   6   2       70.74       65.35      2.12 o 
   4   6   2       42.21       38.62      3.40 o 
   5   6   2        1.49       -0.44      0.94 o 
  -6   7   2       65.70       72.49      4.58 o 
  -5   7   2       46.55       47.89      2.98 o 
  -4   7   2       30.01       31.51      2.02 o 
  -3   7   2        7.98        6.60      1.13 o 
  -2   7   2       18.70       17.59      1.27 o 
  -1   7   2      211.94      211.28      3.19 o 
   0   7   2       71.23       71.95      1.31 o 
   1   7   2       62.06       68.44      2.27 o 
   2   7   2      271.65      286.36      5.39 o 
   3   7   2        3.28        1.88      0.97 o 
   4   7   2       43.40       41.99      4.09 o 
  -6   8   2       27.27       24.75      6.24 o 
  -5   8   2        5.14        4.94      1.97 o 
  -4   8   2       21.91       20.59      2.10 o 
  -3   8   2       79.90       77.98      3.40 o 
  -2   8   2      116.96      111.18      2.94 o 
  -1   8   2       85.03       91.57      2.23 o 
   0   8   2       22.00       18.84      1.61 o 
   1   8   2      185.30      191.18      3.87 o 
   2   8   2       21.98       18.70      1.56 o 
   3   8   2        1.16        1.80      0.98 o 
   4   8   2        0.98       -0.36      1.15 o 
  -5   9   2        4.20        3.29      1.71 o 
  -4   9   2       11.16        2.82      2.46 o 
  -3   9   2       51.82       52.40      4.31 o 
  -2   9   2       61.54       63.08      2.72 o 
  -1   9   2       36.29       35.90      3.92 o 
   0   9   2        1.59       -0.93      0.93 o 
   1   9   2       17.72       14.31      1.42 o 
   2   9   2        0.04       -0.90      0.90 o 
   3   9   2       41.66       50.30      4.08 o 
  -4  10   2        5.35        1.20      2.16 o 
  -3  10   2       80.56       79.11      5.35 o 
  -2  10   2        9.30        7.99      2.03 o 
  -1  10   2       33.52       34.70      2.47 o 
   0  10   2       11.62       11.44      1.73 o 
   1  10   2       16.25       12.46      2.57 o 
   2  10   2       45.61       54.81      2.87 o 
  -3  11   2       19.17        8.77      5.21 o 
  -2  11   2       26.77       26.93      3.47 o 
  -1  11   2       12.78       15.20      2.05 o 
   0  11   2        4.89        1.63      1.92 o 
   1  11   2        0.00       -1.50      1.50 o 
   0 -13   3        5.57        0.42      1.64 o 
   1 -13   3        1.59       -1.95      1.95 o 
  -2 -12   3        0.78       -0.88      1.16 o 
  -1 -12   3       17.81       16.80      1.79 o 
   0 -12   3        1.57       -1.07      1.07 o 
   1 -12   3        3.48       -1.44      1.44 o 
   2 -12   3       11.20       10.25      1.65 o 
   3 -12   3        4.77        3.52      1.62 o 
  -3 -11   3        3.68       -0.16      1.64 o 
  -2 -11   3        0.04       -1.05      1.05 o 
  -1 -11   3       41.70       41.57      3.69 o 
   0 -11   3        5.64        3.68      1.18 o 
   1 -11   3       29.01       18.83      2.79 o 
   2 -11   3       45.98       46.71      3.98 o 
   3 -11   3       27.69       25.29      1.81 o 
   4 -11   3      219.46      235.32      7.33 o 
  -4 -10   3        2.63       -1.16      1.16 o 
  -3 -10   3       19.14       17.77      1.90 o 
  -2 -10   3       25.93       25.20      1.80 o 
  -1 -10   3        5.03        2.16      1.08 o 
   0 -10   3        0.86       -0.97      0.97 o 
   1 -10   3        9.46        7.54      1.44 o 
   2 -10   3       18.92       22.74      1.45 o 
   3 -10   3        7.27        6.36      1.23 o 
   4 -10   3      478.52      472.44      6.64 o 
   5 -10   3        8.23       10.62      1.60 o 
  -4  -9   3        2.53        0.96      1.02 o 
  -3  -9   3       18.61       19.00      1.81 o 
  -2  -9   3       38.85       33.81      2.13 o 
  -1  -9   3        0.13       -0.49      0.49 o 
   0  -9   3        2.31        1.91      0.56 o 
   1  -9   3       51.58       58.17      1.89 o 
   2  -9   3       88.12      101.65      2.64 o 
   3  -9   3      125.07      141.19      3.37 o 
   4  -9   3        0.22        3.78      1.13 o 
   5  -9   3        2.22       -0.01      1.34 o 
  -5  -8   3        0.01       -1.06      1.18 o 
  -4  -8   3       43.09       46.82      3.01 o 
  -3  -8   3       59.31       65.57      2.72 o 
  -2  -8   3       16.12       14.88      1.31 o 
  -1  -8   3        0.45        0.82      0.30 o 
   0  -8   3        0.09       -0.22      0.45 o 
   1  -8   3        1.81       -0.12      0.46 o 
   2  -8   3       51.13       46.08      1.76 o 
   3  -8   3     2501.21     2540.15     19.02 o 
   4  -8   3       15.11       10.37      1.20 o 
   5  -8   3        0.41        0.13      1.07 o 
   6  -8   3        0.07        0.70      1.38 o 
  -5  -7   3       15.86       14.69      1.63 o 
  -4  -7   3       84.22       79.29      2.74 o 
  -3  -7   3        6.51        4.72      0.84 o 
  -2  -7   3        5.72        6.12      0.78 o 
  -1  -7   3       46.20       38.04      1.22 o 
   0  -7   3       47.67       49.92      1.12 o 
   1  -7   3        5.52        3.30      0.50 o 
   2  -7   3      106.37      116.11      2.21 o 
   3  -7   3      230.85      224.44      2.92 o 
   4  -7   3       83.05       83.27      2.38 o 
   5  -7   3       31.79       31.14      1.77 o 
   6  -7   3       13.95        8.28      1.71 o 
  -6  -6   3        0.06       -0.76      0.94 o 
  -5  -6   3       48.83       48.06      2.27 o 
  -4  -6   3      210.40      206.25      3.38 o 
  -3  -6   3       78.03       69.06      1.60 o 
  -2  -6   3      360.37      343.29      3.92 o 
  -1  -6   3       55.49       50.21      1.37 o 
   0  -6   3        0.00       -0.16      0.40 o 
   1  -6   3      606.74      637.86      5.27 o 
   2  -6   3      963.19      961.97      7.92 o 
   3  -6   3       30.66       28.53      0.72 o 
   4  -6   3       83.33       82.98      1.93 o 
   5  -6   3        0.92        0.67      0.77 o 
   6  -6   3        0.89        0.90      1.35 o 
  -6  -5   3       28.60       27.31      2.10 o 
  -5  -5   3       38.92       36.12      1.70 o 
  -4  -5   3       49.63       41.30      1.53 o 
  -3  -5   3      133.21      126.49      1.94 o 
  -2  -5   3      251.19      226.23      3.55 o 
  -1  -5   3      659.50      671.78      5.88 o 
   0  -5   3      100.25       91.47      1.60 o 
   1  -5   3      676.09      629.09      5.09 o 
   2  -5   3     2546.51     2673.72     17.34 o 
   3  -5   3       12.37       12.61      0.64 o 
   4  -5   3       50.09       43.24      1.47 o 
   5  -5   3       19.14       14.06      0.99 o 
   6  -5   3        8.04        6.58      1.79 o 
  -6  -4   3       30.54       26.50      1.49 o 
  -5  -4   3      112.20      109.80      2.47 o 
  -4  -4   3      148.15      139.11      1.78 o 
  -3  -4   3      324.63      339.39      3.27 o 
  -2  -4   3     1128.96     1097.68      8.40 o 
  -1  -4   3      522.72      554.66      4.16 o 
   0  -4   3      112.68      114.89      1.41 o 
   1  -4   3       47.14       48.70      0.96 o 
   2  -4   3        2.07        2.60      0.31 o 
   3  -4   3       34.69       26.85      0.86 o 
   4  -4   3       94.62       96.28      2.09 o 
   5  -4   3        7.03        4.98      0.75 o 
   6  -4   3        9.10        8.29      1.65 o 
  -7  -3   3        6.44        5.51      1.42 o 
  -6  -3   3       58.73       59.52      1.92 o 
  -5  -3   3      310.58      298.49      3.55 o 
  -4  -3   3      191.17      186.03      2.06 o 
  -3  -3   3       64.61       53.49      1.13 o 
  -2  -3   3      301.94      312.44      2.52 o 
  -1  -3   3       15.31       19.46      0.44 o 
   0  -3   3     1594.54     1572.40      8.24 o 
   1  -3   3     1329.90     1377.91      7.35 o 
   2  -3   3      564.26      588.89      3.78 o 
   3  -3   3      144.71      132.94      1.72 o 
   4  -3   3       37.56       32.30      1.00 o 
   5  -3   3        1.69        0.38      0.63 o 
   6  -3   3       22.82       20.30      1.91 o 
  -7  -2   3       46.22       54.97      2.66 o 
  -6  -2   3       16.86       15.93      1.48 o 
  -5  -2   3        7.32        8.25      0.79 o 
  -4  -2   3       92.49       94.00      1.61 o 
  -3  -2   3      161.16      185.53      1.99 o 
  -2  -2   3      358.09      412.53      3.00 o 
  -1  -2   3       62.00       66.09      0.68 o 
   0  -2   3      227.03      223.59      1.68 o 
   1  -2   3       46.26       40.23      0.61 o 
   2  -2   3       88.91      112.11      1.13 o 
   3  -2   3      294.33      311.61      2.65 o 
   4  -2   3       54.45       58.37      1.31 o 
   5  -2   3       24.52       21.58      1.15 o 
   6  -2   3       30.42       28.58      1.88 o 
  -7  -1   3       11.65       11.16      1.37 o 
  -6  -1   3       88.15       92.37      2.39 o 
  -5  -1   3      487.67      479.66      4.17 o 
  -4  -1   3      379.52      376.56      3.37 o 
  -3  -1   3       11.41        7.86      0.46 o 
  -2  -1   3       13.73       15.14      0.39 o 
  -1  -1   3      566.13      531.61      2.83 o 
   0  -1   3      232.71      230.39      1.61 o 
   1  -1   3       45.98       39.32      0.56 o 
   2  -1   3      548.73      555.91      3.71 o 
   3  -1   3      115.61       95.84      1.37 o 
   4  -1   3       23.44       21.02      0.87 o 
   5  -1   3      141.74      142.24      2.34 o 
   6  -1   3      128.68      129.93      3.48 o 
  -7   0   3       20.64       17.48      1.54 o 
  -6   0   3      137.86      145.45      2.96 o 
  -5   0   3       69.64       62.47      2.08 o 
  -4   0   3        3.76        4.43      0.25 o 
  -3   0   3       17.05       22.46      0.60 o 
  -2   0   3      139.13      124.48      1.10 o 
  -1   0   3      507.54      501.27      2.47 o 
   0   0   3       56.83       55.96      0.68 o 
   1   0   3        0.04       -0.05      0.20 o 
   2   0   3       58.51       53.48      0.89 o 
   3   0   3       22.80       23.11      0.76 o 
   4   0   3      159.72      154.27      2.00 o 
   5   0   3      116.87      122.05      2.41 o 
   6   0   3       68.14       70.25      2.70 o 
  -7   1   3        1.05        1.86      0.89 o 
  -6   1   3      122.16      139.17      3.66 o 
  -5   1   3        9.77        6.38      0.85 o 
  -4   1   3       17.44       21.94      0.56 o 
  -3   1   3     1130.78     1156.43      8.70 o 
  -2   1   3       31.73       29.05      0.53 o 
  -1   1   3       67.46       61.57      0.65 o 
   0   1   3      323.20      311.87      2.10 o 
   1   1   3      119.31      111.85      1.21 o 
   2   1   3      103.99       94.19      1.36 o 
   3   1   3       96.22      106.51      1.48 o 
   4   1   3      348.01      348.48      3.75 o 
   5   1   3      136.51      137.31      4.40 o 
   6   1   3       27.43       24.99      2.43 o 
  -7   2   3       12.95       10.32      1.20 o 
  -6   2   3       28.65       30.26      1.72 o 
  -5   2   3        7.93        6.93      0.94 o 
  -4   2   3       30.96       32.56      0.78 o 
  -3   2   3        6.50        5.92      0.42 o 
  -2   2   3      585.41      565.14      3.87 o 
  -1   2   3       33.63       38.57      0.63 o 
   0   2   3        7.06        3.88      0.28 o 
   1   2   3      127.14      125.84      1.58 o 
   2   2   3       62.48       65.32      1.05 o 
   3   2   3      366.53      379.68      3.20 o 
   4   2   3      269.77      277.64      3.75 o 
   5   2   3       55.88       48.00      1.76 o 
   6   2   3       23.25       18.93      1.45 o 
  -7   3   3       24.52       22.43      2.57 o 
  -6   3   3        3.72        2.20      0.91 o 
  -5   3   3       14.38       15.35      1.25 o 
  -4   3   3      747.74      751.11      6.73 o 
  -3   3   3       20.13       13.41      0.59 o 
  -2   3   3       31.27       35.79      0.94 o 
  -1   3   3      364.39      358.34      2.59 o 
   0   3   3       42.55       38.83      0.91 o 
   1   3   3       33.47       40.17      1.08 o 
   2   3   3       22.68       27.05      0.72 o 
   3   3   3      500.57      497.60      4.20 o 
   4   3   3      130.52      134.91      2.61 o 
   5   3   3        0.09       -0.66      0.66 o 
   6   3   3        6.36        4.15      0.99 o 
  -7   4   3        3.31        6.76      1.82 o 
  -6   4   3        1.72        1.18      1.20 o 
  -5   4   3       12.61       10.95      1.08 o 
  -4   4   3      152.10      159.97      1.99 o 
  -3   4   3      281.59      308.67      2.88 o 
  -2   4   3       11.54        7.79      0.63 o 
  -1   4   3      523.86      530.41      4.07 o 
   0   4   3      141.98      143.79      1.83 o 
   1   4   3      191.13      199.65      2.99 o 
   2   4   3      369.81      373.69      3.93 o 
   3   4   3      199.47      202.34      2.85 o 
   4   4   3        2.01       -0.02      0.57 o 
   5   4   3       89.94       94.84      3.06 o 
  -6   5   3        9.99       10.38      1.66 o 
  -5   5   3      101.07      101.12      3.11 o 
  -4   5   3       18.32       14.10      0.91 o 
  -3   5   3        2.91        1.61      0.53 o 
  -2   5   3        1.22        2.22      0.53 o 
  -1   5   3       94.25       92.46      1.66 o 
   0   5   3        0.67        1.07      0.44 o 
   1   5   3      191.90      183.89      2.80 o 
   2   5   3       26.45       27.93      1.12 o 
   3   5   3       95.65       94.08      2.12 o 
   4   5   3        8.71        9.68      1.27 o 
   5   5   3       22.84       20.05      1.81 o 
  -6   6   3       13.59       15.48      2.71 o 
  -5   6   3      171.23      173.89      4.22 o 
  -4   6   3       32.82       28.60      1.65 o 
  -3   6   3       13.66        9.30      0.90 o 
  -2   6   3      404.19      416.30      4.68 o 
  -1   6   3       49.41       54.97      1.65 o 
   0   6   3        3.57        3.09      0.63 o 
   1   6   3       98.37      104.76      2.53 o 
   2   6   3      212.14      208.88      2.73 o 
   3   6   3       11.98        9.61      1.04 o 
   4   6   3       65.42       78.23      3.63 o 
   5   6   3        1.03       -0.73      1.09 o 
  -6   7   3       10.42       12.70      4.39 o 
  -5   7   3       40.90       49.81      4.31 o 
  -4   7   3        1.60       -0.39      0.96 o 
  -3   7   3       15.13       10.11      1.18 o 
  -2   7   3      312.41      329.46      5.87 o 
  -1   7   3       21.52       17.99      1.09 o 
   0   7   3       56.38       53.44      2.02 o 
   1   7   3       25.80       25.38      1.57 o 
   2   7   3        0.46       -0.79      0.79 o 
   3   7   3       48.09       52.35      2.34 o 
   4   7   3       20.38       24.79      2.33 o 
  -5   8   3        4.54        2.47      2.40 o 
  -4   8   3        9.32        8.67      1.53 o 
  -3   8   3       57.92       57.86      2.62 o 
  -2   8   3        4.62        3.53      1.03 o 
  -1   8   3       16.99       13.26      1.46 o 
   0   8   3      138.84      143.59      3.18 o 
   1   8   3        0.78       -0.89      0.89 o 
   2   8   3       10.75       11.49      1.34 o 
   3   8   3       42.38       49.46      3.82 o 
  -5   9   3        5.69        3.49      2.18 o 
  -4   9   3        1.53       -1.50      1.50 o 
  -3   9   3      140.65      132.08      6.29 o 
  -2   9   3        3.71        1.81      1.24 o 
  -1   9   3        0.07       -0.98      0.98 o 
   0   9   3       14.15       16.91      1.80 o 
   1   9   3        5.22        4.09      1.16 o 
   2   9   3       22.85       20.15      2.00 o 
   3   9   3        3.55        5.12      1.35 o 
  -4  10   3        3.62        1.99      1.77 o 
  -3  10   3        0.47       -1.35      2.10 o 
  -2  10   3        0.61       -1.13      1.13 o 
  -1  10   3      127.09      138.27      4.20 o 
   0  10   3      230.63      250.59     11.83 o 
   1  10   3        2.37       -0.49      1.41 o 
   2  10   3       38.26       35.79      2.55 o 
  -3  11   3        0.23       -3.93      4.18 o 
  -2  11   3       11.05        9.86      2.24 o 
  -1  11   3       68.58       85.21      4.04 o 
   0  11   3        1.21        1.39      1.88 o 
   0 -13   4       18.27       19.10      2.65 o 
   1 -13   4        0.04       -1.87      1.87 o 
   2 -13   4       13.14        3.81      3.48 o 
  -2 -12   4       17.80       17.28      1.83 o 
  -1 -12   4       39.77       38.53      2.45 o 
   0 -12   4        7.00        4.98      1.92 o 
   1 -12   4       35.14       31.22      2.47 o 
   2 -12   4        2.54        1.40      3.48 o 
   3 -12   4        0.06       -2.20      2.52 o 
  -3 -11   4       15.85       11.18      1.75 o 
  -2 -11   4       24.82       23.71      1.90 o 
  -1 -11   4       51.62       54.64      2.67 o 
   0 -11   4        1.26       -0.34      0.74 o 
   1 -11   4        0.37       -0.87      0.87 o 
   2 -11   4       99.38      114.15      3.83 o 
   3 -11   4       18.35       14.23      2.22 o 
   4 -11   4        0.18       -0.96      3.98 o 
  -4 -10   4        0.50       -1.10      1.10 o 
  -3 -10   4       36.27       38.27      2.93 o 
  -2 -10   4      160.32      176.08      4.66 o 
  -1 -10   4        4.30        3.09      1.11 o 
   0 -10   4       46.27       46.82      2.17 o 
   1 -10   4       25.44       26.37      1.37 o 
   2 -10   4       25.66       24.16      2.45 o 
   3 -10   4      102.82      108.91      3.05 o 
   4 -10   4      220.24      227.85      4.69 o 
   5 -10   4        1.89        4.47      1.31 o 
  -5  -9   4       20.13       21.80      2.05 o 
  -4  -9   4        5.44        4.73      1.34 o 
  -3  -9   4      125.80      128.49      3.75 o 
  -2  -9   4       12.46       12.31      1.38 o 
  -1  -9   4        7.35        6.90      0.84 o 
   0  -9   4      220.24      236.51      3.08 o 
   1  -9   4      138.38      144.18      2.63 o 
   2  -9   4        0.05       -0.75      0.75 o 
   3  -9   4       44.23       55.99      3.68 o 
   4  -9   4        4.48        6.33      1.23 o 
   5  -9   4        3.23        0.90      1.11 o 
  -5  -8   4        2.98        1.14      1.14 o 
  -4  -8   4       94.84       88.07      3.08 o 
  -3  -8   4      164.12      173.03      4.10 o 
  -2  -8   4       49.55       51.94      2.18 o 
  -1  -8   4      160.62      166.85      3.06 o 
   0  -8   4      179.28      180.05      2.32 o 
   1  -8   4        0.06       -0.35      0.35 o 
   2  -8   4       17.93       15.28      1.10 o 
   3  -8   4       13.49       29.20      2.87 o 
   4  -8   4        5.20        5.33      1.08 o 
   5  -8   4        0.88        0.35      1.10 o 
  -5  -7   4       12.96       10.98      1.44 o 
  -4  -7   4       35.94       34.11      1.78 o 
  -3  -7   4      309.94      307.43      4.50 o 
  -2  -7   4      271.81      285.93      4.72 o 
  -1  -7   4      205.26      201.29      2.85 o 
   0  -7   4       76.43       66.19      1.81 o 
   1  -7   4        0.46        0.07      0.50 o 
   2  -7   4       25.45       29.72      1.30 o 
   3  -7   4       48.81       49.92      1.65 o 
   4  -7   4       52.67       56.39      2.07 o 
   5  -7   4        5.50        4.06      0.99 o 
   6  -7   4        1.89        1.77      1.63 o 
  -6  -6   4        2.36        0.59      1.02 o 
  -5  -6   4       68.75       61.35      2.08 o 
  -4  -6   4       16.16       15.20      1.08 o 
  -3  -6   4        0.42        0.96      0.66 o 
  -2  -6   4      192.89      227.55      3.86 o 
  -1  -6   4     1050.35     1075.15     10.31 o 
   0  -6   4      172.34      166.48      2.74 o 
   1  -6   4       21.04       20.62      1.08 o 
   2  -6   4      207.20      213.25      2.65 o 
   3  -6   4       25.20       23.76      1.03 o 
   4  -6   4       15.11       11.45      1.08 o 
   5  -6   4       98.15       94.52      2.45 o 
   6  -6   4        0.01       -1.03      1.37 o 
  -6  -5   4       29.87       29.75      1.80 o 
  -5  -5   4       28.50       25.56      1.64 o 
  -4  -5   4      919.08      911.20     11.26 o 
  -3  -5   4      438.58      445.70      4.57 o 
  -2  -5   4       70.74       76.92      1.97 o 
  -1  -5   4       38.66       36.62      1.39 o 
   0  -5   4       53.04       55.52      1.25 o 
   1  -5   4      142.45      164.29      2.62 o 
   2  -5   4      169.90      175.14      2.22 o 
   3  -5   4       46.56       41.83      1.06 o 
   4  -5   4       14.75       12.03      1.03 o 
   5  -5   4       85.50       89.06      2.46 o 
   6  -5   4       10.12        8.43      1.78 o 
  -6  -4   4       29.23       30.04      1.62 o 
  -5  -4   4       22.93       21.69      1.80 o 
  -4  -4   4       36.92       36.54      1.29 o 
  -3  -4   4       15.12       14.47      0.63 o 
  -2  -4   4     1701.67     1767.36     10.89 o 
  -1  -4   4      166.12      178.21      1.72 o 
   0  -4   4      208.57      192.69      1.91 o 
   1  -4   4      169.04      158.98      1.66 o 
   2  -4   4       46.67       56.18      0.90 o 
   3  -4   4        8.75       11.92      0.65 o 
   4  -4   4       97.90       99.90      2.22 o 
   5  -4   4        1.42        0.53      0.66 o 
   6  -4   4        6.14        2.73      1.27 o 
  -7  -3   4       25.01       24.71      3.42 o 
  -6  -3   4       27.07       26.01      1.35 o 
  -5  -3   4       97.77       95.71      1.92 o 
  -4  -3   4       57.98       61.22      1.20 o 
  -3  -3   4      463.81      468.40      3.41 o 
  -2  -3   4      155.06      138.14      1.44 o 
  -1  -3   4       27.27       27.02      0.55 o 
   0  -3   4       49.95       44.96      0.74 o 
   1  -3   4      207.60      195.11      1.56 o 
   2  -3   4       63.53       67.26      0.93 o 
   3  -3   4      280.69      305.31      2.99 o 
   4  -3   4      245.12      250.78      3.82 o 
   5  -3   4        0.46       -0.20      0.66 o 
   6  -3   4        4.57        3.50      1.24 o 
  -7  -2   4       70.04       91.42      3.63 o 
  -6  -2   4        2.84        2.33      0.85 o 
  -5  -2   4      495.54      497.93      5.18 o 
  -4  -2   4      113.24      113.45      1.74 o 
  -3  -2   4       84.08       85.31      1.18 o 
  -2  -2   4      556.68      596.20      3.71 o 
  -1  -2   4      335.81      334.52      2.05 o 
   0  -2   4      605.09      583.28      3.70 o 
   1  -2   4        0.71        0.30      0.19 o 
   2  -2   4        4.42        5.28      0.37 o 
   3  -2   4      139.52      128.29      1.57 o 
   4  -2   4       60.42       54.99      1.21 o 
   5  -2   4       26.45       24.37      1.25 o 
   6  -2   4        0.02       -0.19      1.08 o 
  -7  -1   4        1.59        1.61      1.14 o 
  -6  -1   4       12.57       12.16      1.21 o 
  -5  -1   4        6.77        5.61      0.68 o 
  -4  -1   4       95.20       91.42      1.44 o 
  -3  -1   4      913.65      950.67      6.33 o 
  -2  -1   4     1277.81     1372.43      7.68 o 
  -1  -1   4     1742.00     1737.76      8.73 o 
   0  -1   4      612.03      589.82      3.65 o 
   1  -1   4      368.84      383.03      3.06 o 
   2  -1   4      720.07      742.18      5.06 o 
   3  -1   4      134.47      133.67      1.63 o 
   4  -1   4        0.05       -0.44      0.44 o 
   5  -1   4        3.77        4.61      0.78 o 
   6  -1   4       24.43       25.21      1.90 o 
  -7   0   4        7.47        6.00      1.38 o 
  -6   0   4       57.21       54.60      2.23 o 
  -5   0   4       84.11       80.21      2.31 o 
  -4   0   4       25.40       19.61      0.64 o 
  -3   0   4        5.32        5.48      0.44 o 
  -2   0   4      150.68      151.79      1.36 o 
  -1   0   4      447.72      440.42      2.53 o 
   0   0   4      581.23      556.17      3.34 o 
   1   0   4      250.76      261.34      2.29 o 
   2   0   4      530.30      544.18      4.28 o 
   3   0   4       60.22       62.14      1.15 o 
   4   0   4       13.51       13.94      1.15 o 
   5   0   4        0.18        0.49      0.73 o 
   6   0   4        7.37        4.62      1.20 o 
  -7   1   4        0.84        1.30      1.22 o 
  -6   1   4       50.35       53.11      2.25 o 
  -5   1   4        9.87        8.38      0.64 o 
  -4   1   4      260.13      258.52      2.87 o 
  -3   1   4     2039.82     2176.66     14.21 o 
  -2   1   4      715.06      694.14      4.38 o 
  -1   1   4      111.30      114.34      1.19 o 
   0   1   4      352.13      354.32      2.66 o 
   1   1   4     1752.43     1881.34     12.22 o 
   2   1   4      119.41      125.83      1.85 o 
   3   1   4        0.09       -0.37      0.37 o 
   4   1   4       12.48       14.13      1.07 o 
   5   1   4        0.27       -0.73      0.73 o 
   6   1   4        3.11        3.62      0.90 o 
  -7   2   4       16.18       12.69      1.72 o 
  -6   2   4        6.09        6.01      0.93 o 
  -5   2   4       85.35       83.03      1.78 o 
  -4   2   4       24.49       27.72      1.04 o 
  -3   2   4      480.66      457.34      3.50 o 
  -2   2   4      529.72      556.08      3.70 o 
  -1   2   4      124.11      128.40      1.36 o 
   0   2   4     1926.96     2011.46     14.18 o 
   1   2   4      373.09      379.27      3.67 o 
   2   2   4      162.36      170.96      2.38 o 
   3   2   4       32.21       29.11      1.09 o 
   4   2   4        7.98        7.24      0.90 o 
   5   2   4        0.24       -0.76      0.76 o 
   6   2   4        3.34        1.34      0.98 o 
  -7   3   4        0.91        1.36      1.32 o 
  -6   3   4       17.21       16.18      1.45 o 
  -5   3   4        5.71        4.76      0.68 o 
  -4   3   4      173.72      181.56      2.17 o 
  -3   3   4      171.61      164.49      1.94 o 
  -2   3   4        0.29       -0.33      0.33 o 
  -1   3   4       30.39       33.27      0.88 o 
   0   3   4     1531.41     1613.57     11.25 o 
   1   3   4      183.64      193.08      2.72 o 
   2   3   4      366.42      362.97      3.66 o 
   3   3   4        8.69        7.63      0.83 o 
   4   3   4       34.75       34.10      1.62 o 
   5   3   4        2.25        2.05      1.01 o 
  -7   4   4        8.83       11.19      2.08 o 
  -6   4   4       23.42       23.29      1.94 o 
  -5   4   4        0.13       -0.62      0.62 o 
  -4   4   4      417.57      413.37      4.65 o 
  -3   4   4      105.43      117.99      1.91 o 
  -2   4   4       51.08       47.66      1.34 o 
  -1   4   4     1062.45     1097.07      7.62 o 
   0   4   4      250.84      248.76      2.77 o 
   1   4   4      258.96      263.45      2.72 o 
   2   4   4        1.15        1.92      0.71 o 
   3   4   4        0.07       -0.65      0.65 o 
   4   4   4       27.22       26.18      1.55 o 
   5   4   4       23.02       24.65      1.95 o 
  -6   5   4        9.24        7.37      1.48 o 
  -5   5   4        0.91        0.33      0.76 o 
  -4   5   4      141.63      141.25      2.91 o 
  -3   5   4        0.85       -0.28      0.55 o 
  -2   5   4       15.71       18.54      1.02 o 
  -1   5   4      677.79      714.15      5.95 o 
   0   5   4      192.89      198.37      2.46 o 
   1   5   4      330.17      345.74      4.21 o 
   2   5   4      240.68      248.79      3.10 o 
   3   5   4       31.77       32.02      1.37 o 
   4   5   4        7.58        9.17      1.53 o 
   5   5   4        1.10       -0.35      1.09 o 
  -6   6   4       16.95       15.74      1.86 o 
  -5   6   4       21.87       23.75      1.63 o 
  -4   6   4       12.40        9.36      1.12 o 
  -3   6   4       23.77       24.10      2.13 o 
  -2   6   4       18.75       18.73      1.11 o 
  -1   6   4      274.51      273.53      3.13 o 
   0   6   4        4.69        3.03      0.71 o 
   1   6   4      318.13      329.28      4.82 o 
   2   6   4        0.02       -0.60      0.60 o 
   3   6   4        4.99        3.77      0.88 o 
   4   6   4        5.36        3.85      1.36 o 
  -6   7   4        1.14        1.18      2.11 o 
  -5   7   4       75.92       75.15      2.72 o 
  -4   7   4       36.64       25.30      1.76 o 
  -3   7   4        2.55        1.11      0.82 o 
  -2   7   4      242.03      242.42      4.57 o 
  -1   7   4        0.74        0.59      0.84 o 
   0   7   4       28.64       27.10      2.46 o 
   1   7   4        8.59        6.99      1.16 o 
   2   7   4        0.35       -0.75      0.75 o 
   3   7   4        0.01       -0.49      1.84 o 
   4   7   4        0.13       -1.69      1.98 o 
  -5   8   4        0.00       -1.07      1.21 o 
  -4   8   4        2.30       -1.39      1.39 o 
  -3   8   4        3.83        1.29      1.56 o 
  -2   8   4       69.97       71.19      2.61 o 
  -1   8   4        1.15       -0.37      0.89 o 
   0   8   4      528.64      593.05      9.18 o 
   1   8   4      160.66      167.55      4.54 o 
   2   8   4        0.01       -0.38      0.86 o 
   3   8   4        2.16        0.87      1.11 o 
  -4   9   4        4.11        4.30      1.81 o 
  -3   9   4        1.42       -1.64      1.64 o 
  -2   9   4        0.06       -0.93      0.93 o 
  -1   9   4       13.18        9.65      1.45 o 
   0   9   4      282.25      332.64      7.80 o 
   1   9   4       20.90       20.87      2.04 o 
   2   9   4        2.64        2.09      1.43 o 
  -3  10   4        8.77        9.61      5.14 o 
  -2  10   4        0.22       -1.14      1.14 o 
  -1  10   4       98.30      119.28      4.24 o 
   0  10   4       42.19       29.99      3.84 o 
   1  10   4        1.70       -1.09      1.72 o 
   0 -13   5        2.43       -1.29      1.49 o 
   1 -13   5       10.41        2.12      4.09 o 
  -2 -12   5        7.58        5.28      1.46 o 
  -1 -12   5       51.14       58.40      3.37 o 
   0 -12   5        8.09        8.74      1.82 o 
   1 -12   5       22.61       21.26      2.42 o 
   2 -12   5       22.07       19.45      3.17 o 
   3 -12   5        0.01       -0.25      1.40 o 
  -3 -11   5        2.31        2.56      1.47 o 
  -2 -11   5        0.02        1.07      1.20 o 
  -1 -11   5        2.76        1.40      1.02 o 
   0 -11   5       12.42        9.16      1.29 o 
   1 -11   5        0.01       -0.58      0.93 o 
   2 -11   5       60.79       66.59      2.58 o 
   3 -11   5       73.15       85.83      4.49 o 
   4 -11   5      158.62      168.42      5.16 o 
  -4 -10   5        1.11       -1.35      1.35 o 
  -3 -10   5        4.35        2.95      1.34 o 
  -2 -10   5      122.85      139.73      3.65 o 
  -1 -10   5        5.76        3.68      1.17 o 
   0 -10   5        7.45        4.49      0.91 o 
   1 -10   5       53.76       61.31      1.98 o 
   2 -10   5        5.44        4.44      0.96 o 
   3 -10   5      100.46      108.69      3.64 o 
   4 -10   5        9.01        5.85      1.32 o 
  -5  -9   5        1.11       -0.24      1.22 o 
  -4  -9   5       30.12       26.32      1.98 o 
  -3  -9   5       64.61       62.65      2.85 o 
  -2  -9   5      267.94      289.40      7.36 o 
  -1  -9   5        0.10       -0.58      0.58 o 
   0  -9   5       47.56       49.80      1.57 o 
   1  -9   5       20.96       17.76      1.19 o 
   2  -9   5      131.46      146.75      3.26 o 
   3  -9   5       15.35       11.38      1.30 o 
   4  -9   5       16.27       17.05      2.14 o 
   5  -9   5        8.75       10.97      1.50 o 
  -5  -8   5        5.50        3.55      1.37 o 
  -4  -8   5       75.53       69.20      2.29 o 
  -3  -8   5        8.22        8.32      1.15 o 
  -2  -8   5        2.63        2.19      1.00 o 
  -1  -8   5       12.75       14.88      0.98 o 
   0  -8   5       43.10       35.39      1.43 o 
   1  -8   5       97.63      102.96      2.18 o 
   2  -8   5       74.08       74.64      2.08 o 
   3  -8   5       38.90       30.83      1.55 o 
   4  -8   5       31.12       31.02      1.91 o 
   5  -8   5        3.43        3.45      1.12 o 
  -6  -7   5        0.52       -0.54      1.15 o 
  -5  -7   5        0.03       -0.71      0.93 o 
  -4  -7   5       21.31       14.20      1.19 o 
  -3  -7   5     1491.43     1504.87     15.48 o 
  -2  -7   5        9.78        9.07      1.06 o 
  -1  -7   5       70.01       68.73      1.67 o 
   0  -7   5       16.91       17.01      0.97 o 
   1  -7   5        6.24        6.32      0.74 o 
   2  -7   5        3.86        3.55      0.71 o 
   3  -7   5       29.10       27.63      2.03 o 
   4  -7   5       34.37       37.76      1.88 o 
   5  -7   5        0.12        0.13      0.96 o 
   6  -7   5       11.55        9.09      1.93 o 
  -6  -6   5        9.83       11.00      1.61 o 
  -5  -6   5        2.06        2.00      0.82 o 
  -4  -6   5       92.95       90.82      2.14 o 
  -3  -6   5       79.65       78.52      2.09 o 
  -2  -6   5       42.72       43.71      1.09 o 
  -1  -6   5      243.22      263.51      3.06 o 
   0  -6   5       20.88       15.28      0.85 o 
   1  -6   5       22.09       26.03      0.85 o 
   2  -6   5      140.59      140.38      2.34 o 
   3  -6   5       16.90       16.38      0.69 o 
   4  -6   5        0.90       -0.50      0.75 o 
   5  -6   5       12.07       10.00      1.30 o 
   6  -6   5       16.25       15.54      2.08 o 
  -6  -5   5       11.42       11.88      1.36 o 
  -5  -5   5       69.00       77.26      2.25 o 
  -4  -5   5      206.45      214.27      3.82 o 
  -3  -5   5       17.20       13.06      0.91 o 
  -2  -5   5      205.63      219.25      2.68 o 
  -1  -5   5      304.26      315.44      3.08 o 
   0  -5   5       71.44       76.32      1.53 o 
   1  -5   5       21.64       26.83      1.06 o 
   2  -5   5      195.57      182.89      1.87 o 
   3  -5   5        7.73        7.69      0.61 o 
   4  -5   5       15.01       11.01      1.00 o 
   5  -5   5       57.07       59.26      2.29 o 
   6  -5   5       32.55       33.01      2.66 o 
  -6  -4   5        7.52        6.22      1.08 o 
  -5  -4   5        4.10        3.25      0.70 o 
  -4  -4   5      619.01      597.89      5.37 o 
  -3  -4   5        3.30        2.86      0.41 o 
  -2  -4   5      401.22      378.53      2.80 o 
  -1  -4   5      295.56      323.66      2.76 o 
   0  -4   5        6.49        4.44      0.39 o 
   1  -4   5      344.11      356.30      2.84 o 
   2  -4   5        0.10        0.63      0.27 o 
   3  -4   5        2.06        0.92      0.44 o 
   4  -4   5        4.30        4.17      0.77 o 
   5  -4   5       99.78       95.32      3.78 o 
   6  -4   5       18.78       19.65      2.04 o 
  -7  -3   5        3.89        5.43      1.40 o 
  -6  -3   5       27.60       25.59      1.49 o 
  -5  -3   5       87.08       92.68      2.11 o 
  -4  -3   5        0.35        0.18      0.37 o 
  -3  -3   5      213.96      198.09      1.85 o 
  -2  -3   5      937.36     1077.19      6.32 o 
  -1  -3   5      203.82      237.97      2.06 o 
   0  -3   5      199.82      186.77      1.82 o 
   1  -3   5      314.47      316.26      2.63 o 
   2  -3   5       83.25       76.17      1.18 o 
   3  -3   5      183.13      190.83      2.29 o 
   4  -3   5       60.01       56.96      1.51 o 
   5  -3   5       83.10       87.94      2.26 o 
   6  -3   5       79.64       79.92      6.30 o 
  -7  -2   5       36.42       37.06      3.03 o 
  -6  -2   5       75.76       80.66      2.16 o 
  -5  -2   5      113.92      107.09      2.19 o 
  -4  -2   5      357.86      356.24      3.24 o 
  -3  -2   5      198.95      170.42      1.80 o 
  -2  -2   5       63.50       58.75      0.81 o 
  -1  -2   5        0.41        0.32      0.19 o 
   0  -2   5       16.54       15.28      0.42 o 
   1  -2   5      427.21      416.61      2.79 o 
   2  -2   5       79.52       89.25      1.42 o 
   3  -2   5       38.54       38.88      0.91 o 
   4  -2   5       86.54       83.45      1.78 o 
   5  -2   5       92.13       97.75      2.40 o 
   6  -2   5        7.75        5.19      1.28 o 
  -7  -1   5        3.29        2.60      1.23 o 
  -6  -1   5        1.72       -0.38      1.05 o 
  -5  -1   5       14.42       11.95      0.86 o 
  -4  -1   5       60.40       51.01      1.10 o 
  -3  -1   5      459.20      475.80      3.72 o 
  -2  -1   5      567.72      603.34      4.70 o 
  -1  -1   5       28.52       23.18      0.45 o 
   0  -1   5       24.07       28.17      0.86 o 
   1  -1   5       73.58       86.64      1.34 o 
   2  -1   5      306.90      316.75      3.18 o 
   3  -1   5      107.13       97.71      1.27 o 
   4  -1   5       77.33       77.58      1.96 o 
   5  -1   5       91.26       99.33      2.42 o 
   6  -1   5       11.33       10.45      1.38 o 
  -7   0   5       19.95       14.95      1.94 o 
  -6   0   5       63.36       63.81      3.29 o 
  -5   0   5      261.09      263.25      3.30 o 
  -4   0   5      335.88      315.49      2.89 o 
  -3   0   5      346.45      382.35      3.49 o 
  -2   0   5      103.66       93.07      1.05 o 
  -1   0   5      339.64      349.37      2.48 o 
   0   0   5      293.49      299.23      2.69 o 
   1   0   5      864.50      967.18      6.66 o 
   2   0   5      122.24      121.39      1.67 o 
   3   0   5       56.34       52.48      1.12 o 
   4   0   5      296.92      301.80      4.08 o 
   5   0   5       11.63        9.77      1.08 o 
   6   0   5        6.35        6.50      1.05 o 
  -7   1   5        4.72        4.20      1.31 o 
  -6   1   5       62.95       66.63      2.63 o 
  -5   1   5      123.63      121.10      2.15 o 
  -4   1   5       60.05       56.54      1.42 o 
  -3   1   5        0.11        0.65      0.29 o 
  -2   1   5        0.07       -0.19      0.19 o 
  -1   1   5      153.44      183.21      1.73 o 
   0   1   5     1348.13     1554.41     10.33 o 
   1   1   5      236.89      246.11      2.70 o 
   2   1   5      131.76      124.34      2.10 o 
   3   1   5        1.44        1.07      0.47 o 
   4   1   5        7.79        3.57      0.84 o 
   5   1   5        9.62        8.88      1.09 o 
   6   1   5       20.81       21.66      1.54 o 
  -7   2   5       22.75       19.41      2.45 o 
  -6   2   5      145.38      157.29      3.68 o 
  -5   2   5      161.25      160.16      2.68 o 
  -4   2   5       22.29       19.22      1.00 o 
  -3   2   5       61.53       50.24      1.03 o 
  -2   2   5       65.08       55.19      0.85 o 
  -1   2   5        4.76        4.59      0.39 o 
   0   2   5     1286.63     1419.92     10.59 o 
   1   2   5        0.19        1.79      0.42 o 
   2   2   5      220.53      204.16      2.77 o 
   3   2   5       12.56        8.91      0.91 o 
   4   2   5       19.35       16.45      1.19 o 
   5   2   5      135.79      142.13      3.09 o 
  -7   3   5       59.47       72.97      3.65 o 
  -6   3   5       86.43       97.15      3.45 o 
  -5   3   5       34.18       31.84      1.40 o 
  -4   3   5       37.37       42.47      1.23 o 
  -3   3   5       47.92       48.80      1.10 o 
  -2   3   5       39.68       32.45      0.79 o 
  -1   3   5      297.23      335.20      3.32 o 
   0   3   5       58.50       58.08      1.30 o 
   1   3   5      343.72      337.87      4.04 o 
   2   3   5       38.86       49.10      1.75 o 
   3   3   5       20.40       15.70      1.15 o 
   4   3   5       23.71       28.45      1.82 o 
   5   3   5        0.52       -0.41      0.93 o 
  -6   4   5       63.83       67.54      3.12 o 
  -5   4   5       15.01       12.84      1.18 o 
  -4   4   5        0.42        0.64      0.68 o 
  -3   4   5       27.14       22.54      1.01 o 
  -2   4   5        9.67        9.50      0.75 o 
  -1   4   5       39.42       48.59      1.45 o 
   0   4   5       60.80       53.47      1.29 o 
   1   4   5       46.69       42.67      1.13 o 
   2   4   5      344.20      354.13      4.82 o 
   3   4   5        0.07       -0.67      0.67 o 
   4   4   5      171.34      182.20      3.38 o 
   5   4   5        1.20        0.62      1.15 o 
  -6   5   5       10.79        8.20      1.19 o 
  -5   5   5        9.58        5.92      1.06 o 
  -4   5   5       64.27       63.81      3.18 o 
  -3   5   5        8.50        7.68      0.84 o 
  -2   5   5        4.05        2.40      0.68 o 
  -1   5   5      248.96      243.20      2.60 o 
   0   5   5       19.55       17.55      0.87 o 
   1   5   5       73.99       70.96      2.12 o 
   2   5   5       17.59       15.81      1.33 o 
   3   5   5       78.77       85.44      2.58 o 
   4   5   5        4.15        5.19      1.51 o 
  -6   6   5        3.79        1.96      1.03 o 
  -5   6   5        9.78       10.96      1.26 o 
  -4   6   5        0.90       -0.36      0.88 o 
  -3   6   5        0.36       -0.72      0.72 o 
  -2   6   5       77.39       76.49      2.05 o 
  -1   6   5      114.95      118.73      2.03 o 
   0   6   5       40.58       37.73      1.61 o 
   1   6   5      346.63      358.93      5.26 o 
   2   6   5        0.32       -0.76      0.76 o 
   3   6   5        5.60        5.28      1.15 o 
   4   6   5        0.00        0.23      1.15 o 
  -5   7   5       32.33       29.01      2.84 o 
  -4   7   5        0.21       -0.90      0.90 o 
  -3   7   5       15.48       14.57      1.25 o 
  -2   7   5      153.26      164.51      3.15 o 
  -1   7   5       35.97       34.00      2.58 o 
   0   7   5      108.79      117.55      2.84 o 
   1   7   5      294.01      311.49      5.78 o 
   2   7   5       36.67       35.78      2.26 o 
   3   7   5        2.73       -0.89      1.50 o 
  -5   8   5        6.68        2.03      1.35 o 
  -4   8   5        0.30       -1.61      1.61 o 
  -3   8   5       32.46       37.45      3.65 o 
  -2   8   5       26.77       24.59      1.79 o 
  -1   8   5      130.81      143.33      4.23 o 
   0   8   5       74.06       92.57      6.81 o 
   1   8   5        0.82        0.32      1.19 o 
   2   8   5        0.08       -1.00      1.00 o 
  -4   9   5       26.62       23.40      2.59 o 
  -3   9   5        8.77        7.81      2.78 o 
  -2   9   5        3.85        1.98      1.90 o 
  -1   9   5        0.00        1.12      1.29 o 
   0   9   5       52.49       54.28      5.50 o 
   1   9   5       10.36        9.50      1.83 o 
   2   9   5        1.12       -0.42      1.38 o 
  -3  10   5       23.44       25.42      6.24 o 
  -2  10   5        4.98        0.04      1.44 o 
  -1  10   5        0.22       -1.60      1.60 o 
   0  10   5       33.54       29.17      3.09 o 
  -1 -13   6       33.27       30.44      2.72 o 
   0 -13   6       19.33       14.03      2.15 o 
   1 -13   6        0.94       -1.48      1.48 o 
  -2 -12   6       13.50        9.90      1.75 o 
  -1 -12   6       28.83       27.82      2.40 o 
   0 -12   6       30.73       30.10      2.42 o 
   1 -12   6       70.39       80.42      3.28 o 
   2 -12   6       25.93       22.33      2.65 o 
   3 -12   6        0.42        0.34      2.47 o 
  -3 -11   6       40.27       37.66      2.42 o 
  -2 -11   6      166.07      180.19      4.73 o 
  -1 -11   6       98.53      107.27      3.48 o 
   0 -11   6       33.06       32.36      2.13 o 
   1 -11   6        7.90        6.56      1.24 o 
   2 -11   6        0.24       -0.64      1.27 o 
   3 -11   6       30.16       35.53      3.48 o 
   4 -11   6       10.57       13.03      1.97 o 
  -4 -10   6       78.54       75.73      3.17 o 
  -3 -10   6       32.07       29.25      2.72 o 
  -2 -10   6        3.36        5.96      1.35 o 
  -1 -10   6       32.14       28.27      1.84 o 
   0 -10   6       37.49       34.97      2.37 o 
   1 -10   6       35.99       37.62      1.71 o 
   2 -10   6        6.75        5.43      1.35 o 
   3 -10   6        1.37        0.21      1.20 o 
   4 -10   6        0.10       -0.82      1.23 o 
  -5  -9   6       15.45       16.95      2.08 o 
  -4  -9   6        3.94        2.27      1.16 o 
  -3  -9   6       66.43       59.03      2.39 o 
  -2  -9   6      344.87      369.04      8.47 o 
  -1  -9   6      146.10      154.39      2.66 o 
   0  -9   6       23.70       21.31      1.12 o 
   1  -9   6       23.26       23.58      1.35 o 
   2  -9   6       38.39       42.37      1.70 o 
   3  -9   6        4.76        2.41      0.96 o 
   4  -9   6        7.43        4.15      1.26 o 
   5  -9   6       16.02       17.28      1.74 o 
  -5  -8   6       97.42      107.57      3.99 o 
  -4  -8   6        8.96        7.13      1.04 o 
  -3  -8   6      131.13      141.12      3.17 o 
  -2  -8   6       43.50       37.32      2.11 o 
  -1  -8   6        0.87        0.05      0.49 o 
   0  -8   6       23.79       21.35      1.21 o 
   1  -8   6       19.99       16.82      1.08 o 
   2  -8   6       26.20       23.33      1.20 o 
   3  -8   6        0.44       -0.75      0.75 o 
   4  -8   6        0.56       -0.29      0.83 o 
   5  -8   6        7.61        7.36      1.38 o 
  -6  -7   6       22.24       23.99      2.02 o 
  -5  -7   6        4.23        1.85      0.96 o 
  -4  -7   6       33.49       39.42      1.82 o 
  -3  -7   6       44.59       42.89      2.22 o 
  -2  -7   6       14.72       14.84      0.84 o 
  -1  -7   6       33.88       31.40      1.28 o 
   0  -7   6      799.17      833.88      7.83 o 
   1  -7   6       26.48       23.52      0.96 o 
   2  -7   6        6.00        5.81      0.79 o 
   3  -7   6       67.46       62.64      1.91 o 
   4  -7   6       23.72       23.37      1.53 o 
   5  -7   6        2.09        2.82      1.13 o 
  -6  -6   6       41.48       51.81      2.29 o 
  -5  -6   6        0.03        0.08      0.67 o 
  -4  -6   6        0.64       -0.59      0.64 o 
  -3  -6   6       44.91       45.47      1.65 o 
  -2  -6   6       28.13       21.52      0.77 o 
  -1  -6   6       25.79       21.14      1.37 o 
   0  -6   6        4.46        3.10      0.53 o 
   1  -6   6      297.84      299.83      3.64 o 
   2  -6   6        0.57       -0.28      0.28 o 
   3  -6   6       48.95       48.51      1.59 o 
   4  -6   6       21.34       25.08      1.63 o 
   5  -6   6       11.69       10.44      1.34 o 
   6  -6   6       25.76       24.71      2.51 o 
  -6  -5   6        6.23        7.04      1.12 o 
  -5  -5   6       70.41       76.96      2.09 o 
  -4  -5   6      198.96      200.98      2.85 o 
  -3  -5   6       15.15       13.76      0.73 o 
  -2  -5   6       27.96       24.12      0.74 o 
  -1  -5   6     1349.06     1478.36     10.38 o 
   0  -5   6      109.69       93.29      1.82 o 
   1  -5   6        1.23        1.49      0.35 o 
   2  -5   6       70.76       60.57      1.12 o 
   3  -5   6       35.37       32.80      1.21 o 
   4  -5   6        0.30       -0.78      0.78 o 
   5  -5   6       34.67       38.37      2.43 o 
   6  -5   6       27.74       30.73      2.74 o 
  -6  -4   6       32.84       33.61      2.04 o 
  -5  -4   6       25.46       24.91      1.35 o 
  -4  -4   6        2.95        2.42      0.63 o 
  -3  -4   6        4.59        4.22      0.40 o 
  -2  -4   6        7.36        3.47      0.33 o 
  -1  -4   6      984.70      997.52      7.32 o 
   0  -4   6      409.76      436.00      3.79 o 
   1  -4   6        4.92        2.63      0.39 o 
   2  -4   6      586.00      579.61      4.67 o 
   3  -4   6       82.73       86.46      1.65 o 
   4  -4   6       13.95        9.54      1.22 o 
   5  -4   6       38.49       38.44      2.12 o 
   6  -4   6       21.88       19.63      2.08 o 
  -7  -3   6        0.80       -0.48      1.10 o 
  -6  -3   6       18.32       17.13      1.34 o 
  -5  -3   6       16.67       13.55      1.02 o 
  -4  -3   6       89.20       99.61      1.65 o 
  -3  -3   6       11.30        8.03      0.56 o 
  -2  -3   6      399.89      400.03      3.10 o 
  -1  -3   6      153.50      165.87      1.93 o 
   0  -3   6       23.22       23.47      0.73 o 
   1  -3   6        6.00        7.90      0.56 o 
   2  -3   6      272.61      281.43      3.47 o 
   3  -3   6       11.22       10.31      0.62 o 
   4  -3   6      138.56      137.65      2.43 o 
   5  -3   6        0.41       -0.29      0.71 o 
   6  -3   6        7.84        3.46      1.61 o 
  -7  -2   6       11.82       10.79      1.65 o 
  -6  -2   6        5.94        7.07      1.02 o 
  -5  -2   6       25.78       24.82      1.69 o 
  -4  -2   6       61.80       58.31      1.32 o 
  -3  -2   6      133.79      145.20      1.72 o 
  -2  -2   6     1619.49     1787.20     11.70 o 
  -1  -2   6      439.45      481.42      3.87 o 
   0  -2   6      280.51      266.18      2.73 o 
   1  -2   6      990.85     1022.00      7.16 o 
   2  -2   6      145.13      141.99      1.97 o 
   3  -2   6        3.89        1.98      0.49 o 
   4  -2   6       81.31       79.80      2.08 o 
   5  -2   6       46.97       52.11      2.13 o 
   6  -2   6        8.92        6.30      1.69 o 
  -7  -1   6       18.96       16.19      1.80 o 
  -6  -1   6       12.50       10.59      1.03 o 
  -5  -1   6       65.39       67.22      2.06 o 
  -4  -1   6        0.01       -0.19      0.32 o 
  -3  -1   6       60.08       53.09      0.73 o 
  -2  -1   6      630.47      682.99      5.42 o 
  -1  -1   6      146.23      150.54      1.76 o 
   0  -1   6      213.63      283.57      3.21 o 
   1  -1   6     1587.14     1690.44     12.54 o 
   2  -1   6       93.20      102.19      1.89 o 
   3  -1   6       45.05       45.42      1.25 o 
   4  -1   6       15.80       14.68      1.19 o 
   5  -1   6        1.94        0.52      0.82 o 
   6  -1   6       17.48       15.37      2.00 o 
  -7   0   6        7.57        7.71      1.77 o 
  -6   0   6        1.98        0.91      0.76 o 
  -5   0   6       49.02       51.42      1.65 o 
  -4   0   6      157.74      154.92      1.89 o 
  -3   0   6      277.89      280.12      2.58 o 
  -2   0   6       89.71      103.00      1.28 o 
  -1   0   6      112.81       96.21      1.10 o 
   0   0   6      716.40      760.34      6.03 o 
   1   0   6        7.74        5.42      0.47 o 
   2   0   6       80.35       73.56      2.03 o 
   3   0   6      460.32      459.10      4.75 o 
   4   0   6       53.04       57.78      2.52 o 
   5   0   6        8.89        9.75      1.30 o 
  -7   1   6        4.73        3.43      1.49 o 
  -6   1   6        2.32        4.80      1.52 o 
  -5   1   6       12.04        9.58      0.75 o 
  -4   1   6       98.81       90.43      1.45 o 
  -3   1   6      256.71      285.97      2.63 o 
  -2   1   6      149.71      133.63      1.38 o 
  -1   1   6       51.41       38.01      0.91 o 
   0   1   6      733.22      816.45      7.16 o 
   1   1   6      199.16      210.02      2.54 o 
   2   1   6       14.40       14.09      0.96 o 
   3   1   6       93.76       97.36      2.06 o 
   4   1   6        2.77        1.38      0.80 o 
   5   1   6       34.18       43.21      2.01 o 
  -7   2   6        0.00        0.08      1.55 o 
  -6   2   6        5.50        8.11      1.16 o 
  -5   2   6       64.38       66.96      1.89 o 
  -4   2   6       16.47       14.52      0.85 o 
  -3   2   6        4.17        3.36      0.38 o 
  -2   2   6      117.50      106.39      1.32 o 
  -1   2   6       56.32       43.08      1.15 o 
   0   2   6       58.85       77.85      1.72 o 
   1   2   6       35.29       32.19      1.12 o 
   2   2   6      452.93      461.20      4.88 o 
   3   2   6      716.28      752.85      7.61 o 
   4   2   6        1.48        0.90      0.83 o 
   5   2   6       37.36       36.28      2.79 o 
  -6   3   6       28.32       27.70      1.67 o 
  -5   3   6       36.17       34.25      1.74 o 
  -4   3   6       18.23       14.87      1.01 o 
  -3   3   6       11.37        7.76      0.59 o 
  -2   3   6      140.67      136.45      1.78 o 
  -1   3   6        0.26       -0.16      0.38 o 
   0   3   6        0.13       -0.14      0.47 o 
   1   3   6      200.39      215.99      3.23 o 
   2   3   6      480.20      477.43      5.73 o 
   3   3   6        4.07        3.62      0.88 o 
   4   3   6      121.83      143.45      3.11 o 
   5   3   6        4.88        4.50      1.47 o 
  -6   4   6       48.46       48.19      2.09 o 
  -5   4   6        6.08        3.87      0.94 o 
  -4   4   6       55.94       60.95      3.02 o 
  -3   4   6      175.66      168.38      2.78 o 
  -2   4   6       74.49       73.63      1.83 o 
  -1   4   6      149.30      171.49      2.42 o 
   0   4   6       24.68       20.25      0.98 o 
   1   4   6      104.82      103.16      1.86 o 
   2   4   6       65.96       74.99      2.37 o 
   3   4   6        0.76        0.49      1.16 o 
   4   4   6        3.05        2.15      1.24 o 
  -6   5   6        1.44        3.35      1.06 o 
  -5   5   6       41.87       40.21      2.09 o 
  -4   5   6       54.11       53.38      2.12 o 
  -3   5   6        4.33        3.15      0.79 o 
  -2   5   6       22.76       19.36      1.14 o 
  -1   5   6      340.75      341.31      3.75 o 
   0   5   6       32.31       32.24      1.64 o 
   1   5   6      284.06      289.09      4.31 o 
   2   5   6      160.53      179.60      3.64 o 
   3   5   6       41.51       46.33      2.82 o 
   4   5   6        1.52        1.51      1.22 o 
  -6   6   6        5.41        2.46      1.26 o 
  -5   6   6       85.74       96.74      3.00 o 
  -4   6   6        0.03       -1.03      1.03 o 
  -3   6   6       28.12       22.95      1.40 o 
  -2   6   6       23.74       20.34      1.30 o 
  -1   6   6        4.18        3.28      0.80 o 
   0   6   6      246.92      266.41      4.07 o 
   1   6   6      112.43      110.94      2.64 o 
   2   6   6       17.44       18.44      1.35 o 
   3   6   6       11.53       13.63      2.92 o 
  -5   7   6      124.77      147.73      3.82 o 
  -4   7   6        3.58        2.21      1.17 o 
  -3   7   6        2.94        0.60      1.00 o 
  -2   7   6      104.71      103.95      2.61 o 
  -1   7   6        9.05        8.29      1.25 o 
   0   7   6       10.97        7.51      1.39 o 
   1   7   6       39.87       40.26      2.79 o 
   2   7   6        2.90        0.98      1.02 o 
   3   7   6       20.46       21.63      2.18 o 
  -4   8   6        2.00       -1.33      1.33 o 
  -3   8   6       33.61       27.46      2.20 o 
  -2   8   6        0.01       -1.22      1.22 o 
  -1   8   6      133.61      148.06      3.89 o 
   0   8   6       37.22       31.06      2.33 o 
   1   8   6       28.99       29.30      3.45 o 
   2   8   6       49.50       57.84      3.41 o 
  -3   9   6        2.69        1.68      2.30 o 
  -2   9   6       13.16       12.54      2.39 o 
  -1   9   6        0.18       -0.53      1.30 o 
   0   9   6        9.59        5.19      2.47 o 
   1   9   6       16.67       14.65      2.03 o 
   0 -13   7       43.09       40.72      3.76 o 
   1 -13   7        8.11        3.32      2.43 o 
  -2 -12   7       13.79       10.72      1.88 o 
  -1 -12   7       34.67       32.04      2.65 o 
   0 -12   7        8.15        4.00      1.94 o 
   1 -12   7       80.74       87.42      4.14 o 
   2 -12   7       25.44       17.07      2.93 o 
   3 -12   7        0.11       -1.64      1.64 o 
  -3 -11   7        1.09       -1.06      1.06 o 
  -2 -11   7       20.87       19.49      1.71 o 
  -1 -11   7       14.91       14.88      1.80 o 
   0 -11   7       50.69       57.72      2.65 o 
   1 -11   7       21.81       17.92      1.38 o 
   2 -11   7        0.70       -0.67      0.95 o 
   3 -11   7        4.84        2.63      1.45 o 
  -4 -10   7       59.49       70.15      3.72 o 
  -3 -10   7        1.70        2.16      0.99 o 
  -2 -10   7      241.59      251.20      4.70 o 
  -1 -10   7       60.93       64.53      2.72 o 
   0 -10   7       13.78       12.84      1.14 o 
   1 -10   7       58.95       58.00      2.06 o 
   2 -10   7       10.02        7.50      1.18 o 
   3 -10   7        7.81        7.30      1.30 o 
   4 -10   7        0.02       -0.93      1.03 o 
  -5  -9   7       24.94       25.15      2.21 o 
  -4  -9   7        8.85        3.78      1.09 o 
  -3  -9   7        8.89       10.27      1.19 o 
  -2  -9   7       13.07       11.40      1.11 o 
  -1  -9   7       37.04       39.41      1.69 o 
   0  -9   7      183.55      185.12      3.21 o 
   1  -9   7      267.14      264.08      3.93 o 
   2  -9   7       66.97       66.79      1.98 o 
   3  -9   7       15.95       16.95      1.44 o 
   4  -9   7       22.77       16.73      1.75 o 
  -5  -8   7       42.40       47.98      2.81 o 
  -4  -8   7       37.55       34.32      1.91 o 
  -3  -8   7       21.81       18.90      1.30 o 
  -2  -8   7       91.82       90.74      2.27 o 
  -1  -8   7       48.05       45.66      1.68 o 
   0  -8   7        8.16        7.37      0.78 o 
   1  -8   7       33.33       30.56      1.71 o 
   2  -8   7       54.66       51.96      1.78 o 
   3  -8   7       32.22       27.72      1.62 o 
   4  -8   7       61.25       62.31      2.66 o 
   5  -8   7       13.61       14.37      1.57 o 
  -5  -7   7       13.62       16.75      1.46 o 
  -4  -7   7        0.65       -0.59      0.75 o 
  -3  -7   7       57.33       51.74      2.13 o 
  -2  -7   7       50.05       44.19      1.35 o 
  -1  -7   7       82.54       93.85      2.24 o 
   0  -7   7      816.78      859.79      8.15 o 
   1  -7   7      107.76      101.59      2.11 o 
   2  -7   7        1.53       -0.23      0.69 o 
   3  -7   7       28.87       27.69      1.74 o 
   4  -7   7       99.82      104.73      3.05 o 
   5  -7   7       10.46        9.86      1.39 o 
  -6  -6   7        6.81        5.84      1.14 o 
  -5  -6   7        0.78       -0.23      0.80 o 
  -4  -6   7       25.55       22.30      1.28 o 
  -3  -6   7       78.04       83.11      2.05 o 
  -2  -6   7      226.97      221.30      2.65 o 
  -1  -6   7       10.32        9.09      0.73 o 
   0  -6   7      494.94      493.01      5.73 o 
   1  -6   7      164.42      181.14      2.32 o 
   2  -6   7        9.27        8.60      0.93 o 
   3  -6   7      444.60      434.17      4.85 o 
   4  -6   7       28.36       33.81      2.16 o 
   5  -6   7       24.71       20.76      1.75 o 
  -6  -5   7       29.44       27.33      1.79 o 
  -5  -5   7        4.30        1.89      0.88 o 
  -4  -5   7       34.92       37.80      1.42 o 
  -3  -5   7      125.81      110.71      1.65 o 
  -2  -5   7       21.66       16.54      0.73 o 
  -1  -5   7      234.31      232.35      2.67 o 
   0  -5   7      127.04      127.14      1.87 o 
   1  -5   7        0.82        0.32      0.38 o 
   2  -5   7        7.40        6.97      0.58 o 
   3  -5   7      285.38      282.51      3.59 o 
   4  -5   7       37.57       36.29      1.97 o 
   5  -5   7       74.59       76.51      2.80 o 
  -6  -4   7        5.39        4.32      1.06 o 
  -5  -4   7        1.56        1.70      0.90 o 
  -4  -4   7      189.85      190.94      2.67 o 
  -3  -4   7      169.78      169.47      2.12 o 
  -2  -4   7       75.66       71.91      1.35 o 
  -1  -4   7      676.22      703.08      5.58 o 
   0  -4   7       59.43       57.04      1.64 o 
   1  -4   7       97.91       89.52      1.60 o 
   2  -4   7      527.97      546.04      5.63 o 
   3  -4   7      121.09      122.80      3.03 o 
   4  -4   7       27.55       24.08      1.65 o 
   5  -4   7        2.18        3.51      1.17 o 
  -6  -3   7        2.90        1.54      0.87 o 
  -5  -3   7      190.45      192.02      3.51 o 
  -4  -3   7      180.94      180.68      2.43 o 
  -3  -3   7       74.54       68.64      1.69 o 
  -2  -3   7       35.34       27.83      0.61 o 
  -1  -3   7      592.91      588.61      5.31 o 
   0  -3   7       77.14       79.26      1.32 o 
   1  -3   7        0.01       -0.12      0.39 o 
   2  -3   7      680.77      716.07      7.12 o 
   3  -3   7       28.43       25.46      1.19 o 
   4  -3   7       46.14       49.84      1.97 o 
   5  -3   7      118.75      121.05      3.33 o 
  -7  -2   7        2.61        1.93      1.40 o 
  -6  -2   7       16.59       15.56      1.35 o 
  -5  -2   7      251.44      252.44      4.08 o 
  -4  -2   7       78.74       69.46      1.39 o 
  -3  -2   7      185.19      183.70      2.66 o 
  -2  -2   7       40.91       35.04      1.08 o 
  -1  -2   7       23.72       21.64      0.74 o 
   0  -2   7        0.01        0.23      0.30 o 
   1  -2   7       43.85       35.38      0.72 o 
   2  -2   7      328.74      323.35      3.52 o 
   3  -2   7        8.86        9.02      0.84 o 
   4  -2   7      320.44      335.32      4.51 o 
   5  -2   7        5.37        3.43      1.10 o 
  -7  -1   7        4.40        1.81      1.38 o 
  -6  -1   7       68.12       73.57      2.49 o 
  -5  -1   7      231.98      232.34      4.41 o 
  -4  -1   7       15.61       13.39      0.67 o 
  -3  -1   7      120.79      114.78      2.07 o 
  -2  -1   7      313.77      321.70      4.14 o 
  -1  -1   7      521.22      576.40      4.74 o 
   0  -1   7      111.22      106.43      1.83 o 
   1  -1   7      466.56      496.01      4.33 o 
   2  -1   7        6.73        5.43      0.67 o 
   3  -1   7       66.18       63.55      2.05 o 
   4  -1   7       20.89       25.61      1.64 o 
   5  -1   7        4.68        1.82      0.99 o 
  -7   0   7       27.37       26.86      4.42 o 
  -6   0   7       52.96       50.88      2.10 o 
  -5   0   7       53.56       54.75      2.22 o 
  -4   0   7       60.94       56.44      1.20 o 
  -3   0   7       97.24       84.61      1.59 o 
  -2   0   7        6.63        8.36      0.53 o 
  -1   0   7       76.18       84.51      1.13 o 
   0   0   7      131.06      110.97      1.95 o 
   1   0   7      249.38      260.11      2.85 o 
   2   0   7        4.30        3.64      0.81 o 
   3   0   7      829.65      844.65      7.37 o 
   4   0   7      226.47      228.24      3.71 o 
   5   0   7        0.03       -0.83      0.83 o 
  -7   1   7       49.89       60.76      6.89 o 
  -6   1   7       96.29       96.35      2.99 o 
  -5   1   7        4.40        4.83      0.78 o 
  -4   1   7      123.96      122.72      2.11 o 
  -3   1   7        0.21       -0.10      0.32 o 
  -2   1   7        0.85        0.30      0.25 o 
  -1   1   7      112.29      119.06      1.81 o 
   0   1   7        0.83        0.12      0.43 o 
   1   1   7        0.01       -0.46      0.46 o 
   2   1   7        0.49        0.78      0.81 o 
   3   1   7      505.17      525.85      5.40 o 
   4   1   7       51.29       52.20      2.04 o 
   5   1   7        7.27        6.32      1.45 o 
  -6   2   7       94.89       97.54      2.67 o 
  -5   2   7       37.92       39.01      1.82 o 
  -4   2   7       91.48       88.41      2.07 o 
  -3   2   7       20.45       16.34      0.72 o 
  -2   2   7      311.04      315.41      2.85 o 
  -1   2   7       26.51       24.50      1.23 o 
   0   2   7      131.35      128.44      2.38 o 
   1   2   7        0.48       -0.17      0.43 o 
   2   2   7      186.01      183.94      3.17 o 
   3   2   7       20.15       23.20      2.18 o 
   4   2   7        0.28       -0.17      0.82 o 
   5   2   7        8.36       11.60      1.30 o 
  -6   3   7       22.36       27.26      1.79 o 
  -5   3   7        9.43        9.23      1.13 o 
  -4   3   7       56.17       59.12      3.60 o 
  -3   3   7        7.10        6.00      0.81 o 
  -2   3   7        4.50        3.95      0.51 o 
  -1   3   7      215.95      211.86      2.61 o 
   0   3   7        0.04       -0.30      0.56 o 
   1   3   7      130.49      130.14      2.67 o 
   2   3   7      347.30      345.21      6.72 o 
   3   3   7        0.01       -0.51      0.73 o 
   4   3   7       67.17       78.58      2.50 o 
  -6   4   7       13.70       13.02      1.38 o 
  -5   4   7       25.46       26.19      2.11 o 
  -4   4   7       15.03       15.94      1.32 o 
  -3   4   7      200.60      193.63      3.14 o 
  -2   4   7        4.02        3.98      0.77 o 
  -1   4   7        0.46        0.26      0.65 o 
   0   4   7        0.02       -0.37      0.56 o 
   1   4   7       16.50       14.04      1.19 o 
   2   4   7      257.51      260.12      4.28 o 
   3   4   7        5.04        6.27      1.22 o 
   4   4   7       18.84       20.67      2.05 o 
  -6   5   7        0.17        0.76      1.02 o 
  -5   5   7       72.48       72.39      2.66 o 
  -4   5   7      229.23      237.77      4.26 o 
  -3   5   7        0.65       -0.04      0.76 o 
  -2   5   7      475.23      503.57      6.08 o 
  -1   5   7        3.62        1.97      0.80 o 
   0   5   7       44.73       44.47      1.95 o 
   1   5   7       77.19       73.03      2.40 o 
   2   5   7       45.04       46.52      2.39 o 
   3   5   7       31.05       35.90      2.69 o 
  -5   6   7        6.57        6.20      1.35 o 
  -4   6   7       32.68       29.89      1.90 o 
  -3   6   7       79.99       87.66      2.52 o 
  -2   6   7       14.49       12.49      1.20 o 
  -1   6   7       37.24       36.96      1.93 o 
   0   6   7       64.63       65.85      2.59 o 
   1   6   7       56.44       53.91      2.07 o 
   2   6   7        1.54        0.15      0.87 o 
   3   6   7       75.57       96.05      4.54 o 
  -5   7   7       67.84       84.90      3.11 o 
  -4   7   7       60.08       73.09      3.07 o 
  -3   7   7       40.88       37.55      2.69 o 
  -2   7   7        3.32        3.21      0.96 o 
  -1   7   7       46.59       50.07      2.56 o 
   0   7   7        1.52       -1.10      1.10 o 
   1   7   7        3.87        1.89      1.71 o 
   2   7   7       24.94       29.74      2.58 o 
  -4   8   7       30.15       30.63      3.20 o 
  -3   8   7       23.98       22.22      2.51 o 
  -2   8   7        1.58       -1.14      1.14 o 
  -1   8   7       18.75       17.31      2.01 o 
   0   8   7        0.09       -1.26      1.26 o 
   1   8   7        4.48       -0.33      1.70 o 
  -2   9   7        0.01       -1.50      1.50 o 
  -1   9   7        0.51       -1.41      1.41 o 
  -2 -12   8        2.15        1.49      1.62 o 
  -1 -12   8       89.13       99.73      4.56 o 
   0 -12   8        4.22        1.75      2.32 o 
   1 -12   8       13.78       14.48      1.94 o 
   2 -12   8        1.87       -1.34      1.34 o 
  -3 -11   8       10.95       11.52      1.34 o 
  -2 -11   8       44.10       41.82      2.52 o 
  -1 -11   8        5.02        3.33      3.22 o 
   0 -11   8        9.72       10.43      1.31 o 
   1 -11   8       76.58       78.35      2.43 o 
   2 -11   8        8.28        1.96      1.67 o 
   3 -11   8        3.56        0.87      1.11 o 
  -4 -10   8       25.92       24.85      2.15 o 
  -3 -10   8       54.81       60.24      2.31 o 
  -2 -10   8        2.27        1.04      0.93 o 
  -1 -10   8      108.27      114.09      4.21 o 
   0 -10   8       28.59       31.20      1.83 o 
   1 -10   8       28.34       27.20      2.12 o 
   2 -10   8        0.07       -0.84      0.84 o 
   3 -10   8        4.82        4.15      1.23 o 
   4 -10   8       26.69       24.83      2.07 o 
  -4  -9   8       24.36       23.56      2.09 o 
  -3  -9   8        1.65        0.81      0.73 o 
  -2  -9   8       55.96       55.10      2.26 o 
  -1  -9   8       20.25       18.76      1.44 o 
   0  -9   8       77.72       79.22      2.65 o 
   1  -9   8       17.83       14.21      1.39 o 
   2  -9   8        3.12        2.64      0.85 o 
   3  -9   8        4.01        1.63      0.92 o 
   4  -9   8        3.33        6.04      1.21 o 
  -5  -8   8       15.40       13.24      1.47 o 
  -4  -8   8       17.05       14.47      1.51 o 
  -3  -8   8      135.38      140.87      2.94 o 
  -2  -8   8      254.03      263.19      4.31 o 
  -1  -8   8      149.87      154.14      2.61 o 
   0  -8   8      107.04      109.58      2.44 o 
   1  -8   8        4.82        1.49      0.95 o 
   2  -8   8       21.11       20.45      1.27 o 
   3  -8   8       47.22       49.90      2.29 o 
   4  -8   8       68.67       60.83      2.68 o 
   5  -8   8        2.97        5.75      1.35 o 
  -5  -7   8       60.60       68.65      2.54 o 
  -4  -7   8        2.64        1.60      1.10 o 
  -3  -7   8      257.58      269.05      3.86 o 
  -2  -7   8      116.63      108.45      2.20 o 
  -1  -7   8       21.28       20.03      1.34 o 
   0  -7   8       26.47       28.20      1.12 o 
   1  -7   8        4.36        3.63      0.73 o 
   2  -7   8        2.39        0.97      0.67 o 
   3  -7   8      113.53      106.18      2.93 o 
   4  -7   8        6.29        5.37      1.18 o 
   5  -7   8       22.83       20.62      1.81 o 
  -6  -6   8       49.57       54.90      2.46 o 
  -5  -6   8        2.43        1.23      0.97 o 
  -4  -6   8       78.22       83.84      2.84 o 
  -3  -6   8      468.64      467.16      5.44 o 
  -2  -6   8      173.15      171.05      2.74 o 
  -1  -6   8        8.58        7.64      0.74 o 
   0  -6   8        4.84        3.54      0.48 o 
   1  -6   8       26.58       23.93      1.08 o 
   2  -6   8        0.04       -0.65      0.65 o 
   3  -6   8       53.94       53.36      2.18 o 
   4  -6   8        0.35        0.81      1.02 o 
   5  -6   8       49.90       59.71      2.76 o 
  -6  -5   8       16.98       16.96      1.48 o 
  -5  -5   8        0.61       -0.68      0.79 o 
  -4  -5   8      287.08      308.53      5.35 o 
  -3  -5   8      192.22      200.97      3.48 o 
  -2  -5   8       77.28       74.76      1.50 o 
  -1  -5   8      107.65      124.70      2.11 o 
   0  -5   8       54.01       44.75      1.63 o 
   1  -5   8       34.84       32.96      1.26 o 
   2  -5   8       72.01       73.57      2.18 o 
   3  -5   8       28.89       24.90      1.63 o 
   4  -5   8       61.71       61.62      2.42 o 
   5  -5   8        5.11        4.49      1.15 o 
  -6  -4   8        3.48        3.10      1.18 o 
  -5  -4   8       56.99       58.42      2.19 o 
  -4  -4   8      348.59      346.31      4.40 o 
  -3  -4   8      137.75      125.29      2.65 o 
  -2  -4   8      113.69      100.97      1.60 o 
  -1  -4   8        8.71       13.89      0.88 o 
   0  -4   8       40.55       36.64      1.20 o 
   1  -4   8        4.51        5.41      0.60 o 
   2  -4   8       84.74       88.91      2.16 o 
   3  -4   8       20.91       19.25      1.29 o 
   4  -4   8       34.33       33.68      2.83 o 
   5  -4   8       96.09      107.05      6.69 o 
  -6  -3   8        0.68       -0.79      0.79 o 
  -5  -3   8       95.39       99.73      3.16 o 
  -4  -3   8      283.77      264.12      3.65 o 
  -3  -3   8       26.18       26.95      1.33 o 
  -2  -3   8       76.41       84.51      2.08 o 
  -1  -3   8      268.20      265.20      3.16 o 
   0  -3   8       19.38       18.15      1.03 o 
   1  -3   8       30.40       27.07      1.27 o 
   2  -3   8      271.57      265.60      3.95 o 
   3  -3   8        0.27        0.34      1.23 o 
   4  -3   8       52.94       57.46      2.52 o 
   5  -3   8       24.75       28.91      2.29 o 
  -6  -2   8       47.90       51.34      2.49 o 
  -5  -2   8       35.42       42.12      1.96 o 
  -4  -2   8       63.10       56.51      1.87 o 
  -3  -2   8        6.53        6.24      0.94 o 
  -2  -2   8      178.46      153.33      2.20 o 
  -1  -2   8        2.99        6.40      0.50 o 
   0  -2   8       22.10       21.33      0.97 o 
   1  -2   8       60.00       72.00      1.09 o 
   2  -2   8       55.71       55.58      1.43 o 
   3  -2   8      123.98      116.91      3.22 o 
   4  -2   8      156.96      168.59      3.82 o 
   5  -2   8        1.66        2.17      1.15 o 
  -6  -1   8       77.23       81.18      3.84 o 
  -5  -1   8      131.54      129.78      3.27 o 
  -4  -1   8        7.95        6.09      0.89 o 
  -3  -1   8       16.39       12.69      0.99 o 
  -2  -1   8      132.64      131.34      2.64 o 
  -1  -1   8       50.74       47.21      1.27 o 
   0  -1   8      174.43      181.32      2.67 o 
   1  -1   8      271.20      249.86      2.74 o 
   2  -1   8       37.25       37.21      1.37 o 
   3  -1   8       60.79       56.72      1.92 o 
   4  -1   8      201.94      216.68      4.39 o 
   5  -1   8       12.83        9.66      1.34 o 
  -6   0   8        1.84        0.42      0.94 o 
  -5   0   8       74.30       71.31      2.46 o 
  -4   0   8        0.53        0.02      0.62 o 
  -3   0   8      156.52      147.76      2.38 o 
  -2   0   8        0.03       -0.11      0.32 o 
  -1   0   8       53.11       48.89      0.92 o 
   0   0   8      287.73      286.78      3.01 o 
   1   0   8       71.70       65.88      1.41 o 
   2   0   8      298.82      292.18      4.36 o 
   3   0   8       51.63       60.42      2.00 o 
   4   0   8        8.05        9.49      1.30 o 
   5   0   8        0.87        0.39      1.12 o 
  -6   1   8        5.73        7.21      1.19 o 
  -5   1   8        1.19        0.58      0.73 o 
  -4   1   8       74.07       77.86      2.01 o 
  -3   1   8      301.55      307.29      3.52 o 
  -2   1   8        4.99        4.28      0.41 o 
  -1   1   8      145.65      128.22      2.28 o 
   0   1   8      112.93      102.31      2.11 o 
   1   1   8       34.97       34.89      1.42 o 
   2   1   8        4.84        4.30      1.00 o 
   3   1   8       32.50       32.67      2.17 o 
   4   1   8       27.38       26.64      1.65 o 
  -6   2   8       48.50       50.76      2.62 o 
  -5   2   8        0.31       -0.78      0.78 o 
  -4   2   8        4.87        2.77      0.87 o 
  -3   2   8      253.75      259.16      3.22 o 
  -2   2   8      328.69      317.39      3.47 o 
  -1   2   8      442.71      446.00      5.07 o 
   0   2   8      120.37      115.08      2.41 o 
   1   2   8        1.27       -0.47      0.64 o 
   2   2   8        5.42        0.70      0.82 o 
   3   2   8      100.33      107.61      3.66 o 
   4   2   8        0.00        0.44      0.95 o 
  -6   3   8        1.03        0.51      0.98 o 
  -5   3   8        4.43        3.82      1.04 o 
  -4   3   8      315.93      344.40      5.05 o 
  -3   3   8      536.16      531.28      6.99 o 
  -2   3   8       23.05       21.73      1.49 o 
  -1   3   8      372.49      370.20      4.17 o 
   0   3   8       59.39       55.10      1.85 o 
   1   3   8        9.46        3.03      0.92 o 
   2   3   8        9.96       10.94      1.26 o 
   3   3   8        4.96        4.38      1.07 o 
   4   3   8        6.02        6.11      1.14 o 
  -6   4   8        0.06       -0.86      0.86 o 
  -5   4   8        2.94        2.80      1.11 o 
  -4   4   8      304.08      332.12      5.12 o 
  -3   4   8      111.38      109.87      2.47 o 
  -2   4   8      552.59      556.94      6.05 o 
  -1   4   8        0.25       -0.41      0.74 o 
   0   4   8        3.80        2.37      0.72 o 
   1   4   8        0.01       -0.93      0.93 o 
   2   4   8        8.32        9.94      1.31 o 
   3   4   8       10.09       10.38      1.76 o 
  -5   5   8        3.62        2.04      1.14 o 
  -4   5   8       56.94       61.62      2.51 o 
  -3   5   8       63.05       68.10      2.10 o 
  -2   5   8      195.75      201.53      3.48 o 
  -1   5   8        7.74        6.96      0.96 o 
   0   5   8        1.39       -0.72      0.72 o 
   1   5   8       30.65       35.12      2.43 o 
   2   5   8        0.00       -0.49      0.90 o 
   3   5   8        0.83        0.83      1.18 o 
  -5   6   8       95.76      109.76      4.22 o 
  -4   6   8      132.44      145.74      3.93 o 
  -3   6   8      174.73      188.93      3.99 o 
  -2   6   8        1.87        0.41      0.85 o 
  -1   6   8        8.91        5.75      1.29 o 
   0   6   8        8.56        6.50      1.36 o 
   1   6   8        1.29       -0.76      1.05 o 
   2   6   8       18.83       18.88      1.59 o 
  -4   7   8       71.86       85.96      3.59 o 
  -3   7   8       39.55       39.52      4.73 o 
  -2   7   8       13.82       10.85      1.55 o 
  -1   7   8        9.52        3.60      1.42 o 
   0   7   8        3.40        2.03      1.11 o 
   1   7   8        0.20       -0.83      1.36 o 
  -3   8   8       18.95       16.13      2.55 o 
  -2   8   8        5.12        4.07      1.56 o 
  -1   8   8        4.89        1.47      1.42 o 
   0   8   8       13.36       11.77      1.85 o 
  -2 -12   9        0.06       -1.48      1.48 o 
  -1 -12   9        0.10       -0.99      1.31 o 
   0 -12   9        0.01        0.21      1.41 o 
   1 -12   9        3.59        3.40      1.24 o 
   2 -12   9       65.93       68.02      2.84 o 
  -3 -11   9        4.61        5.52      1.29 o 
  -2 -11   9        5.68        3.76      1.35 o 
  -1 -11   9       16.60       16.63      2.43 o 
   0 -11   9        0.00       -1.37      1.37 o 
   1 -11   9       46.34       51.44      2.22 o 
   2 -11   9       18.94       15.04      1.58 o 
   3 -11   9        0.99       -1.03      1.03 o 
  -4 -10   9        9.92       12.01      1.64 o 
  -3 -10   9        0.07       -0.98      0.98 o 
  -2 -10   9        8.14        7.03      1.28 o 
  -1 -10   9        4.62        2.87      1.11 o 
   0 -10   9       44.00       40.76      2.39 o 
   1 -10   9      168.41      169.70      3.42 o 
   2 -10   9        8.94        7.35      1.08 o 
   3 -10   9        4.68        4.34      1.32 o 
  -4  -9   9       16.80       18.23      1.86 o 
  -3  -9   9        2.79        3.19      1.05 o 
  -2  -9   9        7.44        7.71      1.17 o 
  -1  -9   9        0.97       -0.62      0.65 o 
   0  -9   9       38.63       33.13      2.18 o 
   1  -9   9      100.32      107.29      3.08 o 
   2  -9   9       12.71       11.10      1.12 o 
   3  -9   9        1.50       -0.26      1.39 o 
   4  -9   9      102.35      109.05      3.56 o 
  -5  -8   9       45.69       56.90      2.51 o 
  -4  -8   9        3.97        4.32      1.26 o 
  -3  -8   9        1.51        1.59      0.82 o 
  -2  -8   9       11.93        9.39      0.93 o 
  -1  -8   9       82.91       83.07      2.02 o 
   0  -8   9       83.19       81.15      2.75 o 
   1  -8   9        6.05        3.95      0.99 o 
   2  -8   9       15.63       14.57      1.19 o 
   3  -8   9       58.02       66.98      2.64 o 
   4  -8   9        1.27        3.68      1.28 o 
  -5  -7   9       15.39       17.74      1.61 o 
  -4  -7   9        5.23        4.75      1.20 o 
  -3  -7   9        5.40        6.03      1.02 o 
  -2  -7   9        2.20        1.13      0.68 o 
  -1  -7   9      104.49      104.91      2.14 o 
   0  -7   9       73.19       72.00      1.70 o 
   1  -7   9       35.18       30.76      1.44 o 
   2  -7   9       26.03       25.91      1.73 o 
   3  -7   9       93.37       96.64      2.99 o 
   4  -7   9       11.84        9.98      1.48 o 
  -6  -6   9      106.05      132.20      4.13 o 
  -5  -6   9       17.69       20.27      1.63 o 
  -4  -6   9        0.37        0.93      1.01 o 
  -3  -6   9        6.40        4.20      0.74 o 
  -2  -6   9      151.33      142.08      2.58 o 
  -1  -6   9       36.54       31.65      1.34 o 
   0  -6   9        6.82        4.33      0.83 o 
   1  -6   9       96.51      100.89      2.24 o 
   2  -6   9        3.94        2.34      1.00 o 
   3  -6   9       27.86       28.11      1.79 o 
   4  -6   9        5.34        7.21      1.39 o 
   5  -6   9       46.35       57.77      2.80 o 
  -6  -5   9       42.65       57.47      3.21 o 
  -5  -5   9       34.34       34.78      2.28 o 
  -4  -5   9       21.48       16.20      1.53 o 
  -3  -5   9       59.75       51.25      1.76 o 
  -2  -5   9       40.38       38.86      1.20 o 
  -1  -5   9       52.42       54.50      1.49 o 
   0  -5   9        9.52        8.60      0.76 o 
   1  -5   9       43.02       40.45      1.42 o 
   2  -5   9       27.97       26.02      1.61 o 
   3  -5   9        9.66        6.81      1.19 o 
   4  -5   9       68.99       73.89      2.52 o 
   5  -5   9       80.39       97.13      3.50 o 
  -6  -4   9       12.49       12.59      1.75 o 
  -5  -4   9        4.46        1.99      1.03 o 
  -4  -4   9       62.65       49.84      2.05 o 
  -3  -4   9      162.10      166.88      2.81 o 
  -2  -4   9       55.76       48.74      1.00 o 
  -1  -4   9      456.17      444.92      4.84 o 
   0  -4   9      164.62      167.17      2.44 o 
   1  -4   9       64.09       66.22      1.76 o 
   2  -4   9       44.80       45.02      2.09 o 
   3  -4   9        1.77        0.62      0.91 o 
   4  -4   9       35.92       35.27      2.20 o 
   5  -4   9        1.52        3.17      1.41 o 
  -6  -3   9       18.35       17.29      1.53 o 
  -5  -3   9        8.43        7.45      1.19 o 
  -4  -3   9       66.08       60.18      2.16 o 
  -3  -3   9       35.27       27.77      1.77 o 
  -2  -3   9      132.28      137.40      2.16 o 
  -1  -3   9      175.37      174.15      2.27 o 
   0  -3   9       15.81       13.94      0.92 o 
   1  -3   9       79.34       71.97      1.70 o 
   2  -3   9      282.46      286.25      4.38 o 
   3  -3   9       35.97       38.05      2.63 o 
   4  -3   9      100.42       98.65      3.92 o 
   5  -3   9       92.09      103.91      3.41 o 
  -6  -2   9        0.67        1.50      1.01 o 
  -5  -2   9        6.16        0.20      0.91 o 
  -4  -2   9       63.69       62.00      2.51 o 
  -3  -2   9       36.90       30.51      1.84 o 
  -2  -2   9      389.10      395.32      5.23 o 
  -1  -2   9        3.38        2.53      0.49 o 
   0  -2   9       63.73       57.81      1.30 o 
   1  -2   9       55.44       54.46      1.39 o 
   2  -2   9       15.17       11.35      0.90 o 
   3  -2   9      307.40      320.89      8.57 o 
   4  -2   9       56.85       59.51      2.66 o 
   5  -2   9        9.46        9.14      1.47 o 
  -6  -1   9       47.61       50.28      2.43 o 
  -5  -1   9        0.05       -0.17      0.85 o 
  -4  -1   9      137.64      138.25      3.41 o 
  -3  -1   9        7.46        5.38      1.05 o 
  -2  -1   9      910.64      890.19      9.14 o 
  -1  -1   9       11.77        9.34      0.70 o 
   0  -1   9        7.36        6.42      0.69 o 
   1  -1   9       76.44       76.27      1.42 o 
   2  -1   9       61.72       57.14      1.68 o 
   3  -1   9        1.30        0.33      1.15 o 
   4  -1   9       13.46       14.22      1.82 o 
  -6   0   9       24.25       30.06      2.30 o 
  -5   0   9       55.62       55.19      3.11 o 
  -4   0   9       13.18       10.15      1.29 o 
  -3   0   9      137.38      147.20      2.79 o 
  -2   0   9      162.51      153.19      2.31 o 
  -1   0   9        4.87        2.11      0.58 o 
   0   0   9       42.42       43.16      1.05 o 
   1   0   9       20.12       20.31      1.19 o 
   2   0   9      200.66      197.79      3.79 o 
   3   0   9       25.26       17.28      1.73 o 
   4   0   9       44.59       45.86      2.46 o 
  -6   1   9        1.47        3.92      1.12 o 
  -5   1   9       19.26       17.25      1.43 o 
  -4   1   9       40.82       39.91      1.65 o 
  -3   1   9      885.46      899.91      7.64 o 
  -2   1   9      170.80      168.00      2.37 o 
  -1   1   9       64.66       62.96      1.45 o 
   0   1   9        1.28        0.98      0.66 o 
   1   1   9       52.72       47.96      1.71 o 
   2   1   9       17.92       11.08      1.30 o 
   3   1   9        4.88        0.32      1.37 o 
   4   1   9       38.21       43.57      3.82 o 
  -6   2   9        2.66        1.77      1.07 o 
  -5   2   9       18.81       15.76      1.42 o 
  -4   2   9       72.56       70.11      2.37 o 
  -3   2   9      847.79      861.26      7.41 o 
  -2   2   9       19.15       16.94      0.99 o 
  -1   2   9        8.95        6.45      0.88 o 
   0   2   9       55.58       57.59      1.85 o 
   1   2   9        8.85        5.60      1.04 o 
   2   2   9        1.24        1.62      0.85 o 
   3   2   9       40.12       43.93      4.48 o 
   4   2   9       37.34       45.33      3.60 o 
  -6   3   9        0.65        0.35      0.95 o 
  -5   3   9       11.91       10.84      1.34 o 
  -4   3   9       58.00       60.44      2.39 o 
  -3   3   9       54.53       59.35      1.97 o 
  -2   3   9        4.97        4.32      0.77 o 
  -1   3   9       19.58       13.95      1.01 o 
   0   3   9        3.45        0.12      0.76 o 
   1   3   9       72.63       63.79      2.47 o 
   2   3   9       39.14       43.48      2.27 o 
   3   3   9       21.90       22.53      1.84 o 
  -5   4   9       41.91       51.57      2.92 o 
  -4   4   9      248.09      267.86      4.62 o 
  -3   4   9        8.79       11.00      1.15 o 
  -2   4   9       55.40       54.80      2.53 o 
  -1   4   9        0.02       -0.61      0.61 o 
   0   4   9       26.94       23.28      1.48 o 
   1   4   9       29.33       30.21      2.06 o 
   2   4   9       25.92       27.33      1.96 o 
   3   4   9       26.95       24.15      2.27 o 
  -5   5   9       11.93       11.19      1.45 o 
  -4   5   9      170.18      195.77      4.08 o 
  -3   5   9        3.48        3.13      1.02 o 
  -2   5   9        4.54        3.22      1.11 o 
  -1   5   9        6.93        1.81      1.08 o 
   0   5   9        1.80       -0.90      0.90 o 
   1   5   9       44.52       45.48      2.79 o 
   2   5   9        8.83        8.86      1.52 o 
  -4   6   9        7.35        9.78      1.45 o 
  -3   6   9        0.01       -1.38      1.38 o 
  -2   6   9       11.20        9.72      1.42 o 
  -1   6   9        0.00       -1.05      1.05 o 
   0   6   9       19.26       15.33      1.64 o 
   1   6   9       60.61       72.82      3.16 o 
  -3   7   9       12.90       14.89      2.85 o 
  -2   7   9        1.53       -1.24      1.24 o 
  -1   7   9        0.37       -1.50      1.50 o 
   0   7   9       14.30       10.26      1.74 o 
  -1 -12  10       72.76       83.20      4.70 o 
   0 -12  10       14.20       12.47      3.33 o 
   1 -12  10        6.41        4.95      1.42 o 
  -3 -11  10        1.16       -0.73      3.63 o 
  -2 -11  10       98.37      106.39      4.70 o 
  -1 -11  10       66.15       73.53      4.08 o 
   0 -11  10        4.45        1.51      1.49 o 
   1 -11  10        0.56       -0.36      0.98 o 
   2 -11  10       24.99       25.30      2.05 o 
  -3 -10  10       31.62       35.04      2.14 o 
  -2 -10  10      167.22      184.35      4.88 o 
  -1 -10  10       18.80       14.38      2.65 o 
   0 -10  10       35.94       35.28      2.35 o 
   1 -10  10        6.12        3.19      1.41 o 
   2 -10  10        0.01       -1.56      1.56 o 
   3 -10  10        0.04       -0.95      0.95 o 
  -4  -9  10        1.78       -0.45      1.17 o 
  -3  -9  10      119.04      122.36      3.23 o 
  -2  -9  10      207.07      215.71      4.05 o 
  -1  -9  10        0.04       -0.77      0.77 o 
   0  -9  10       22.71       22.08      1.80 o 
   1  -9  10        8.45        9.73      1.23 o 
   2  -9  10       15.91       13.48      1.28 o 
   3  -9  10        8.35       10.24      1.44 o 
  -5  -8  10       16.68       16.93      1.61 o 
  -4  -8  10       53.17       57.93      2.82 o 
  -3  -8  10       59.60       67.47      2.47 o 
  -2  -8  10       63.77       59.55      1.91 o 
  -1  -8  10       41.60       38.78      1.99 o 
   0  -8  10       36.51       30.68      1.84 o 
   1  -8  10        2.02        0.20      0.92 o 
   2  -8  10        1.49        0.17      0.91 o 
   3  -8  10       19.94       23.07      1.79 o 
   4  -8  10        9.75        8.25      1.86 o 
  -5  -7  10        8.42        8.99      1.26 o 
  -4  -7  10      183.01      191.85      4.52 o 
  -3  -7  10      142.03      137.07      3.25 o 
  -2  -7  10       41.49       39.36      1.61 o 
  -1  -7  10       52.33       51.20      2.19 o 
   0  -7  10        0.01       -0.76      0.76 o 
   1  -7  10        0.77       -0.35      0.72 o 
   2  -7  10       10.80       11.54      1.30 o 
   3  -7  10        1.88        1.60      1.01 o 
   4  -7  10        1.85        0.69      1.41 o 
  -5  -6  10       27.10       24.87      1.76 o 
  -4  -6  10        1.18        2.35      1.08 o 
  -3  -6  10      193.00      171.37      3.01 o 
  -2  -6  10       63.22       63.57      1.89 o 
  -1  -6  10       97.19       88.95      2.41 o 
   0  -6  10       28.08       24.42      1.31 o 
   1  -6  10      180.89      174.64      2.97 o 
   2  -6  10       24.37       25.46      1.69 o 
   3  -6  10       12.33       13.16      1.45 o 
   4  -6  10        4.70        4.48      1.47 o 
  -6  -5  10       15.02       16.64      1.65 o 
  -5  -5  10       67.86       68.71      2.54 o 
  -4  -5  10        1.26       -0.87      0.87 o 
  -3  -5  10       97.74       97.05      2.26 o 
  -2  -5  10       11.26        7.59      0.91 o 
  -1  -5  10      130.30      127.61      3.00 o 
   0  -5  10       34.19       30.81      1.34 o 
   1  -5  10        1.51        1.22      0.72 o 
   2  -5  10      208.08      212.39      3.64 o 
   3  -5  10        0.08       -0.63      0.79 o 
   4  -5  10       17.74       19.12      1.75 o 
  -6  -4  10       25.95       25.46      1.85 o 
  -5  -4  10       26.70       27.65      1.80 o 
  -4  -4  10       18.39       10.45      1.41 o 
  -3  -4  10       29.70       26.36      1.56 o 
  -2  -4  10       66.14       69.73      2.30 o 
  -1  -4  10       13.46       12.18      0.93 o 
   0  -4  10      165.92      166.19      2.92 o 
   1  -4  10       77.90       78.83      2.37 o 
   2  -4  10        9.84        7.16      1.05 o 
   3  -4  10        0.09       -0.09      0.89 o 
   4  -4  10        3.12        4.02      1.23 o 
  -6  -3  10        7.22        8.36      1.32 o 
  -5  -3  10       35.42       27.17      1.98 o 
  -4  -3  10        4.26        0.49      1.06 o 
  -3  -3  10       45.90       43.55      3.17 o 
  -2  -3  10      121.68      116.11      2.88 o 
  -1  -3  10      583.85      569.23      5.94 o 
   0  -3  10       72.63       69.57      2.09 o 
   1  -3  10      536.90      561.51      6.69 o 
   2  -3  10        0.37       -0.78      0.78 o 
   3  -3  10       39.93       50.50      2.92 o 
   4  -3  10       21.27       28.15      3.34 o 
  -6  -2  10       10.36       11.24      1.50 o 
  -5  -2  10       39.55       37.35      2.17 o 
  -4  -2  10       68.96       77.54      2.92 o 
  -3  -2  10        3.29        0.91      1.15 o 
  -2  -2  10      200.92      208.85      3.82 o 
  -1  -2  10      158.22      149.78      2.62 o 
   0  -2  10      361.06      361.20      4.43 o 
   1  -2  10        2.11        0.64      0.73 o 
   2  -2  10       20.09       16.37      1.38 o 
   3  -2  10       46.41       55.68      3.94 o 
   4  -2  10       10.19        6.86      1.29 o 
  -6  -1  10        5.81        5.60      1.38 o 
  -5  -1  10       29.31       20.91      1.71 o 
  -4  -1  10       29.88       32.55      2.43 o 
  -3  -1  10        0.65       -0.95      0.95 o 
  -2  -1  10      394.01      399.09      5.50 o 
  -1  -1  10      352.28      344.03      4.25 o 
   0  -1  10      130.38      125.28      2.49 o 
   1  -1  10        0.08       -0.74      0.74 o 
   2  -1  10       87.01       95.68      2.70 o 
   3  -1  10        0.20       -1.10      1.10 o 
   4  -1  10        5.30        4.62      2.12 o 
  -6   0  10       26.39       25.80      2.92 o 
  -5   0  10       66.87       80.93      3.15 o 
  -4   0  10      100.04       91.88      3.05 o 
  -3   0  10      220.33      225.88      3.65 o 
  -2   0  10      774.65      766.07      9.62 o 
  -1   0  10      360.67      365.83      5.31 o 
   0   0  10      158.92      157.53      2.86 o 
   1   0  10        7.53        6.05      1.03 o 
   2   0  10       32.24       37.87      3.77 o 
   3   0  10        0.20       -1.31      1.31 o 
   4   0  10        7.83        6.45      1.46 o 
  -6   1  10       14.49       14.37      1.66 o 
  -5   1  10        0.04        0.29      1.01 o 
  -4   1  10       14.32       15.16      1.59 o 
  -3   1  10       26.70       23.99      1.65 o 
  -2   1  10      217.62      219.75      3.49 o 
  -1   1  10      144.16      143.45      2.82 o 
   0   1  10      108.30       94.35      2.33 o 
   1   1  10        0.02       -0.85      0.85 o 
   2   1  10        1.00       -0.72      0.72 o 
   3   1  10       18.24       17.34      1.91 o 
  -5   2  10       13.41        8.56      1.49 o 
  -4   2  10       10.63        8.71      1.50 o 
  -3   2  10      226.48      231.55      4.18 o 
  -2   2  10      258.70      265.08      3.60 o 
  -1   2  10       51.04       41.66      2.14 o 
   0   2  10       55.78       48.75      1.92 o 
   1   2  10       55.75       57.19      2.41 o 
   2   2  10        3.91        2.00      0.94 o 
   3   2  10       49.62       52.56      6.77 o 
  -5   3  10        4.86        5.76      1.40 o 
  -4   3  10        4.31        2.41      1.21 o 
  -3   3  10      218.79      234.08      4.38 o 
  -2   3  10       93.44       94.40      2.40 o 
  -1   3  10       92.34       88.37      2.17 o 
   0   3  10       10.40        2.73      0.88 o 
   1   3  10        2.31       -0.76      1.04 o 
   2   3  10       12.36        9.22      1.52 o 
   3   3  10        1.99        1.75      1.55 o 
  -5   4  10        9.94        8.66      1.72 o 
  -4   4  10        3.44        3.17      1.42 o 
  -3   4  10       73.12       76.86      2.79 o 
  -2   4  10        2.29        1.47      0.84 o 
  -1   4  10      119.52      117.41      2.54 o 
   0   4  10       11.84        9.09      1.18 o 
   1   4  10       15.47        9.87      1.36 o 
   2   4  10       51.77       62.24      3.40 o 
  -4   5  10       52.82       54.62      4.19 o 
  -3   5  10       11.99        9.22      1.50 o 
  -2   5  10        7.99        5.30      1.07 o 
  -1   5  10       15.77       14.93      1.62 o 
   0   5  10        1.01       -0.99      1.11 o 
   1   5  10        0.12       -0.07      1.12 o 
  -3   6  10        1.07       -0.02      1.26 o 
  -2   6  10       68.21       74.65      3.76 o 
  -1   6  10        3.24       -1.21      1.21 o 
   0   6  10       13.18        8.71      1.60 o 
  -2 -11  11       31.57       33.30      4.78 o 
  -1 -11  11       57.80       65.99      5.35 o 
   0 -11  11        3.69        1.17      1.73 o 
   1 -11  11        6.25        2.43      1.31 o 
  -3 -10  11       41.13       43.04      4.00 o 
  -2 -10  11        0.04        1.20      1.49 o 
  -1 -10  11       16.30       14.79      2.65 o 
   0 -10  11        0.02       -1.00      1.00 o 
   1 -10  11       33.79       36.04      2.58 o 
   2 -10  11        3.93       -1.22      1.45 o 
  -4  -9  11        0.31       -0.52      0.88 o 
  -3  -9  11       78.48       88.70      3.60 o 
  -2  -9  11       47.31       52.00      2.84 o 
  -1  -9  11        2.16        1.82      1.15 o 
   0  -9  11        4.54        1.48      1.35 o 
   1  -9  11       44.77       50.55      2.90 o 
   2  -9  11        0.02        0.59      1.24 o 
   3  -9  11       19.76       17.96      2.24 o 
  -4  -8  11       34.10       32.69      3.96 o 
  -3  -8  11        9.19        3.83      1.00 o 
  -2  -8  11       53.40       54.95      2.36 o 
  -1  -8  11        1.69       -0.36      0.85 o 
   0  -8  11       24.52       22.07      1.87 o 
   1  -8  11        0.47       -0.80      1.33 o 
   2  -8  11       22.06       21.29      2.18 o 
   3  -8  11       29.39       32.40      4.76 o 
  -5  -7  11        1.32       -0.89      1.02 o 
  -4  -7  11       66.71       72.98      3.05 o 
  -3  -7  11        5.20        5.38      1.07 o 
  -2  -7  11        0.31       -0.70      0.78 o 
  -1  -7  11       51.05       51.46      2.27 o 
   0  -7  11      301.90      313.08      6.69 o 
   1  -7  11       84.04       80.96      3.15 o 
   2  -7  11       32.25       39.18      3.50 o 
   3  -7  11        7.25        5.84      2.02 o 
  -5  -6  11       37.72       37.77      2.20 o 
  -4  -6  11       34.83       40.53      2.83 o 
  -3  -6  11       38.66       33.08      1.58 o 
  -2  -6  11        2.26        0.83      0.71 o 
  -1  -6  11        1.37       -1.01      1.01 o 
   0  -6  11      206.46      229.26      4.35 o 
   1  -6  11      134.76      134.68      3.66 o 
   2  -6  11      161.91      177.41      4.76 o 
   3  -6  11       14.50       16.17      2.02 o 
   4  -6  11        0.05       -0.07      1.04 o 
  -5  -5  11       39.54       47.08      2.41 o 
  -4  -5  11        0.33       -0.94      0.94 o 
  -3  -5  11        0.29       -0.82      0.82 o 
  -2  -5  11       32.17       31.76      1.85 o 
  -1  -5  11      343.55      344.62      5.35 o 
   0  -5  11      623.76      641.70      7.86 o 
   1  -5  11       27.88       26.39      2.49 o 
   2  -5  11      116.17      128.64      3.21 o 
   3  -5  11       14.69       14.67      1.76 o 
   4  -5  11       13.96       12.28      1.63 o 
  -5  -4  11      115.84      128.13      4.27 o 
  -4  -4  11        0.01       -1.09      1.09 o 
  -3  -4  11       18.59       14.63      1.38 o 
  -2  -4  11       33.06       28.06      1.79 o 
  -1  -4  11      548.51      572.24      6.20 o 
   0  -4  11      175.67      181.57      3.28 o 
   1  -4  11      462.81      488.88      6.35 o 
   2  -4  11       14.81       12.71      1.32 o 
   3  -4  11        1.25        1.56      1.21 o 
   4  -4  11        0.01       -0.16      1.05 o 
  -6  -3  11       92.72      112.98      3.84 o 
  -5  -3  11        0.34       -0.45      1.05 o 
  -4  -3  11       24.68       19.71      1.93 o 
  -3  -3  11       12.16       10.25      1.24 o 
  -2  -3  11       10.45        6.42      1.23 o 
  -1  -3  11       62.16       66.37      4.98 o 
   0  -3  11      213.30      222.19      3.88 o 
   1  -3  11      101.83      108.43      2.88 o 
   2  -3  11        3.26        1.90      0.98 o 
   3  -3  11        0.00       -0.96      0.96 o 
   4  -3  11       14.49       17.24      1.76 o 
  -6  -2  11       29.97       38.98      2.77 o 
  -5  -2  11        4.09        4.00      1.37 o 
  -4  -2  11      229.93      256.90      5.24 o 
  -3  -2  11       34.63       28.97      1.68 o 
  -2  -2  11      215.60      210.67      4.06 o 
  -1  -2  11      540.60      535.01      7.92 o 
   0  -2  11      189.52      195.30      3.20 o 
   1  -2  11        1.66       -0.83      0.83 o 
   2  -2  11       10.18        7.71      1.20 o 
   3  -2  11        2.54        3.36      1.44 o 
   4  -2  11        1.27        1.29      1.22 o 
  -6  -1  11        3.33        3.33      1.35 o 
  -5  -1  11        5.34        5.38      1.34 o 
  -4  -1  11        7.02        5.46      1.22 o 
  -3  -1  11       53.64       53.27      2.58 o 
  -2  -1  11      180.84      184.74      3.49 o 
  -1  -1  11      260.58      255.81      3.75 o 
   0  -1  11       82.92       80.51      2.20 o 
   1  -1  11       86.10       76.74      2.60 o 
   2  -1  11        7.42        6.55      1.16 o 
   3  -1  11        5.29        4.69      1.47 o 
  -5   0  11      108.50      106.35      4.53 o 
  -4   0  11        4.88        3.83      1.28 o 
  -3   0  11        3.17        3.16      0.86 o 
  -2   0  11      199.48      203.32      4.03 o 
  -1   0  11       12.71       15.35      1.18 o 
   0   0  11       15.72        9.94      1.15 o 
   1   0  11       12.88        9.55      1.22 o 
   2   0  11       15.65       17.04      1.51 o 
   3   0  11       34.50       39.48      4.20 o 
  -5   1  11       38.14       41.90      3.19 o 
  -4   1  11      102.09      102.82      3.52 o 
  -3   1  11       19.18       16.08      1.48 o 
  -2   1  11      102.60      104.44      2.97 o 
  -1   1  11       69.53       66.63      2.12 o 
   0   1  11      148.44      128.61      3.23 o 
   1   1  11        1.00       -0.81      0.81 o 
   2   1  11       11.05       13.11      1.46 o 
   3   1  11        8.48        6.30      1.63 o 
  -5   2  11       17.94       20.99      3.27 o 
  -4   2  11        6.79        4.09      1.44 o 
  -3   2  11        9.89        7.51      1.30 o 
  -2   2  11       26.72       30.89      1.67 o 
  -1   2  11        0.03       -0.71      0.71 o 
   0   2  11       91.31       94.93      3.57 o 
   1   2  11       29.12       28.21      1.92 o 
   2   2  11       10.00        8.47      1.51 o 
  -5   3  11        0.09       -0.96      0.96 o 
  -4   3  11        9.97        7.39      1.63 o 
  -3   3  11       29.28       28.46      2.23 o 
  -2   3  11        2.60        2.57      1.09 o 
  -1   3  11        4.55        2.59      0.86 o 
   0   3  11       14.27       14.88      1.55 o 
   1   3  11       22.85       22.32      1.76 o 
   2   3  11       27.95       23.42      2.05 o 
  -4   4  11        7.22        6.96      1.58 o 
  -3   4  11        5.69        5.80      1.65 o 
  -2   4  11        1.38       -0.21      0.99 o 
  -1   4  11       48.87       45.18      2.38 o 
   0   4  11       13.95       15.54      1.58 o 
   1   4  11        0.03       -0.89      0.89 o 
  -3   5  11        3.13        2.20      1.31 o 
  -2   5  11        1.03        0.88      1.52 o 
  -1   5  11       49.34       44.89      3.13 o 
   0   5  11        7.25        5.55      1.45 o 
  -1 -11  12        7.14        8.52      2.97 o 
   0 -11  12       11.13       11.69      2.87 o 
  -3 -10  12        0.52        1.84      1.32 o 
  -2 -10  12        3.19        0.89      2.18 o 
  -1 -10  12       24.31       24.67      2.61 o 
   0 -10  12        0.05       -1.03      1.07 o 
   1 -10  12       16.20       21.37      3.74 o 
   2 -10  12        2.97        0.87      1.98 o 
  -3  -9  12       14.15       12.91      1.83 o 
  -2  -9  12        0.16       -1.03      1.03 o 
  -1  -9  12       43.37       44.21      3.78 o 
   0  -9  12        3.27        3.52      1.40 o 
   1  -9  12      266.77      295.50      6.13 o 
   2  -9  12        0.05        0.33      3.70 o 
  -4  -8  12       22.67       21.10      2.38 o 
  -3  -8  12       46.85       54.41      3.03 o 
  -2  -8  12       28.18       24.06      2.24 o 
  -1  -8  12       15.91       12.50      2.57 o 
   0  -8  12       84.87       94.14      3.68 o 
   1  -8  12       76.41       88.77      6.48 o 
   2  -8  12        2.77       -0.37      3.08 o 
   3  -8  12        0.00       -1.60      1.60 o 
  -4  -7  12       16.39       16.58      1.77 o 
  -3  -7  12        5.09        6.27      1.49 o 
  -2  -7  12        6.32        5.41      1.14 o 
  -1  -7  12       29.35       29.66      2.44 o 
   0  -7  12      368.79      408.64      7.79 o 
   1  -7  12       77.36       77.19      3.46 o 
   2  -7  12        0.24        2.37      1.52 o 
   3  -7  12        1.83        1.01      1.39 o 
  -5  -6  12       15.64       16.14      1.67 o 
  -4  -6  12       93.43       96.64      3.40 o 
  -3  -6  12        3.00        1.89      0.94 o 
  -2  -6  12       36.14       31.96      1.93 o 
  -1  -6  12        9.68       10.13      1.32 o 
   0  -6  12      496.35      536.85      7.33 o 
   1  -6  12       48.76       49.82      5.34 o 
   2  -6  12        2.11        2.85      1.09 o 
   3  -6  12        6.91        7.24      1.96 o 
  -5  -5  12      112.18      131.30      4.07 o 
  -4  -5  12       20.28       18.62      2.15 o 
  -3  -5  12        2.10       -0.26      0.81 o 
  -2  -5  12       26.62       22.18      1.65 o 
  -1  -5  12        6.95        7.27      1.32 o 
   0  -5  12        0.04        1.74      1.10 o 
   1  -5  12       21.27       21.11      1.58 o 
   2  -5  12        4.97        3.22      1.09 o 
   3  -5  12        1.44       -0.70      1.17 o 
  -5  -4  12       16.55       17.03      1.90 o 
  -4  -4  12       11.55       14.09      2.08 o 
  -3  -4  12      101.72       92.96      2.93 o 
  -2  -4  12      148.93      149.67      3.59 o 
  -1  -4  12      270.49      283.33      5.05 o 
   0  -4  12       10.73        8.52      1.14 o 
   1  -4  12       14.30       14.49      1.34 o 
   2  -4  12        1.69        2.02      1.07 o 
   3  -4  12        9.45        7.38      1.48 o 
  -5  -3  12        8.37        5.65      1.38 o 
  -4  -3  12       21.76       19.39      1.89 o 
  -3  -3  12       60.26       55.29      3.15 o 
  -2  -3  12        5.14        3.32      1.11 o 
  -1  -3  12      413.58      429.49      6.33 o 
   0  -3  12       35.91       31.24      2.39 o 
   1  -3  12        5.55        3.07      0.99 o 
   2  -3  12        0.84       -0.08      0.98 o 
   3  -3  12        0.19       -1.26      1.48 o 
  -5  -2  12       47.35       53.98      2.91 o 
  -4  -2  12      119.54      106.44      3.57 o 
  -3  -2  12       74.32       73.21      2.70 o 
  -2  -2  12       11.87        9.48      1.23 o 
  -1  -2  12        6.37        5.58      1.32 o 
   0  -2  12        2.26       -0.28      0.84 o 
   1  -2  12       39.64       34.40      3.11 o 
   2  -2  12        1.91        0.39      0.86 o 
   3  -2  12       23.74       23.22      2.40 o 
  -5  -1  12       47.98       54.84      3.02 o 
  -4  -1  12       42.03       36.35      3.07 o 
  -3  -1  12       66.25       64.54      2.61 o 
  -2  -1  12      101.10      105.02      2.82 o 
  -1  -1  12       30.03       27.59      2.16 o 
   0  -1  12       45.74       42.76      2.05 o 
   1  -1  12        1.50        2.47      1.00 o 
   2  -1  12        1.59        0.74      1.09 o 
   3  -1  12       16.69       16.06      2.17 o 
  -5   0  12       34.30       34.81      4.53 o 
  -4   0  12       43.27       50.38      2.83 o 
  -3   0  12        0.72       -0.70      0.70 o 
  -2   0  12        2.77        2.13      0.89 o 
  -1   0  12        0.12       -0.50      1.04 o 
   0   0  12       41.49       40.99      2.16 o 
   1   0  12       29.51       21.76      1.66 o 
   2   0  12       33.55       35.60      2.46 o 
  -5   1  12       31.75       33.55      3.36 o 
  -4   1  12       25.58       26.52      3.68 o 
  -3   1  12        8.43        8.42      1.16 o 
  -2   1  12        0.57       -0.85      0.85 o 
  -1   1  12       51.06       45.49      2.24 o 
   0   1  12       22.69       19.74      2.04 o 
   1   1  12       20.34       20.64      1.65 o 
   2   1  12       22.72       19.51      1.95 o 
  -4   2  12        0.96       -0.38      1.17 o 
  -3   2  12        4.56        3.99      1.25 o 
  -2   2  12        7.64        7.16      1.16 o 
  -1   2  12        7.33        5.03      1.52 o 
   0   2  12        3.68        4.14      1.14 o 
   1   2  12       43.84       52.81      2.60 o 
  -4   3  12        5.40        3.18      1.40 o 
  -3   3  12       37.03       42.08      3.92 o 
  -2   3  12       28.09       33.86      2.21 o 
  -1   3  12        3.74       -0.18      1.70 o 
   0   3  12       55.70       58.70      2.85 o 
   1   3  12       15.74       13.30      1.68 o 
  -3   4  12       12.78       14.70      2.11 o 
  -2   4  12        0.02       -1.42      1.42 o 
  -1   4  12        0.67       -1.61      1.61 o 
  -2 -10  13       17.95       15.67      3.00 o 
  -1 -10  13       26.51       28.93      3.04 o 
   0 -10  13        7.46        3.39      2.32 o 
  -3  -9  13        0.53        1.22      1.29 o 
  -2  -9  13       10.26        7.46      1.51 o 
  -1  -9  13        1.30       -0.88      2.26 o 
   0  -9  13        6.55        5.62      2.04 o 
   1  -9  13       71.99       89.93      6.11 o 
  -3  -8  13       18.57       15.70      1.94 o 
  -2  -8  13       30.79       38.90      2.89 o 
  -1  -8  13       33.44       30.89      3.79 o 
   0  -8  13       46.34       60.44      3.47 o 
   1  -8  13      248.97      258.25      6.43 o 
   2  -8  13       76.40       81.92      4.94 o 
  -4  -7  13        2.59        2.59      2.27 o 
  -3  -7  13       18.17       18.41      3.18 o 
  -2  -7  13        0.39       -0.91      0.91 o 
  -1  -7  13       16.63       13.64      1.52 o 
   0  -7  13        4.50        5.49      2.60 o 
   1  -7  13      127.73      143.35      6.77 o 
   2  -7  13       34.83       31.02      4.32 o 
  -4  -6  13        0.85       -1.42      1.42 o 
  -3  -6  13        4.68        4.22      1.25 o 
  -2  -6  13        5.60        3.11      1.13 o 
  -1  -6  13       16.48       13.74      1.55 o 
   0  -6  13      122.75      132.22      3.78 o 
   1  -6  13      155.93      172.04      5.84 o 
   2  -6  13        3.88        3.49      1.47 o 
  -4  -5  13       44.69       53.08      3.59 o 
  -3  -5  13       10.48        9.50      1.42 o 
  -2  -5  13        5.60        3.40      1.16 o 
  -1  -5  13        2.07        0.35      1.24 o 
   0  -5  13      241.05      247.17      5.40 o 
   1  -5  13       31.78       31.29      2.16 o 
   2  -5  13       38.01       39.59      2.90 o 
  -4  -4  13       37.71       43.61      3.74 o 
  -3  -4  13        0.98        2.20      0.93 o 
  -2  -4  13        1.94        0.66      0.89 o 
  -1  -4  13       23.92       23.02      2.18 o 
   0  -4  13       69.92       72.29      3.46 o 
   1  -4  13        9.97        5.89      1.61 o 
   2  -4  13      100.04      108.45      4.79 o 
  -5  -3  13       41.79       45.48      6.49 o 
  -4  -3  13        0.00       -0.04      1.28 o 
  -3  -3  13       31.20       30.83      2.73 o 
  -2  -3  13       17.56       16.69      1.56 o 
  -1  -3  13       56.33       53.63      2.67 o 
   0  -3  13       18.05       12.51      1.68 o 
   1  -3  13       18.23       16.52      2.02 o 
   2  -3  13       15.73       15.22      2.24 o 
  -5  -2  13       59.03       73.96      3.83 o 
  -4  -2  13        0.02       -0.50      1.28 o 
  -3  -2  13        0.17       -0.39      1.23 o 
  -2  -2  13       42.72       43.71      2.36 o 
  -1  -2  13        2.00       -1.18      1.18 o 
   0  -2  13       21.53       22.42      2.24 o 
   1  -2  13       86.70       83.55      2.94 o 
   2  -2  13        1.54       -1.11      1.11 o 
  -4  -1  13        0.90        1.06      1.60 o 
  -3  -1  13       23.06       25.05      2.74 o 
  -2  -1  13        0.14       -0.23      0.90 o 
  -1  -1  13        1.94       -1.11      1.11 o 
   0  -1  13       53.83       60.12      3.30 o 
   1  -1  13       53.59       46.21      3.77 o 
   2  -1  13        3.05        1.15      1.42 o 
  -4   0  13       24.83       28.28      2.27 o 
  -3   0  13       19.30       18.71      2.20 o 
  -2   0  13        3.97        1.41      1.52 o 
  -1   0  13       16.11       13.90      1.86 o 
   0   0  13        6.94        5.85      1.61 o 
   1   0  13        5.21        3.36      1.18 o 
  -4   1  13       11.95       14.74      1.81 o 
  -3   1  13       18.29       17.72      1.90 o 
  -2   1  13       17.52       13.74      1.38 o 
  -1   1  13       55.55       62.55      3.38 o 
   0   1  13       15.15        9.11      2.30 o 
   1   1  13        9.50        6.85      1.73 o 
  -3   2  13        0.63        0.50      1.74 o 
  -2   2  13       16.84       20.90      1.98 o 
  -1   2  13        0.35       -0.87      0.87 o 
   0   2  13        4.47        2.50      2.27 o 
  -2   3  13       15.95       20.63      2.11 o 
  -1   3  13        2.77        1.14      2.62 o 
  -1  -9  14        6.97        5.27      1.88 o 
   0  -9  14       25.11       21.36      2.61 o 
  -2  -8  14       66.35       70.37      4.00 o 
  -1  -8  14       11.41        9.57      1.71 o 
   0  -8  14        7.69        5.40      2.55 o 
   1  -8  14       17.88       19.62      2.40 o 
  -3  -7  14       47.61       56.17      3.43 o 
  -2  -7  14       81.54       77.65      3.03 o 
  -1  -7  14       42.10       38.90      3.62 o 
   0  -7  14        1.36        1.31      1.86 o 
   1  -7  14       20.87       24.23      2.96 o 
  -3  -6  14       44.53       43.75      3.15 o 
  -2  -6  14       30.67       27.22      2.13 o 
  -1  -6  14        0.34       -1.00      1.00 o 
   0  -6  14        2.20       -0.55      2.61 o 
   1  -6  14        2.44        2.05      1.77 o 
  -4  -5  14       26.32       23.15      2.70 o 
  -3  -5  14       91.59       89.38      3.20 o 
  -2  -5  14        0.02       -1.46      1.46 o 
  -1  -5  14       33.15       29.74      3.06 o 
   0  -5  14       12.28       11.41      2.99 o 
   1  -5  14        0.12       -1.22      1.22 o 
  -4  -4  14       81.95       89.16      4.76 o 
  -3  -4  14       10.44        7.27      1.37 o 
  -2  -4  14        9.22        4.07      1.41 o 
  -1  -4  14       33.92       33.46      2.79 o 
   0  -4  14        0.74        0.59      1.19 o 
   1  -4  14        2.06        1.19      1.67 o 
  -4  -3  14       25.79       21.78      2.57 o 
  -3  -3  14        0.35       -0.12      1.22 o 
  -2  -3  14       40.38       40.47      2.74 o 
  -1  -3  14       21.02       20.68      2.13 o 
   0  -3  14        2.00        1.31      1.58 o 
   1  -3  14        3.53        1.49      2.18 o 
  -4  -2  14        0.19        2.17      1.40 o 
  -3  -2  14        6.74        5.37      1.29 o 
  -2  -2  14       78.14       82.23      4.81 o 
  -1  -2  14        3.48        1.48      1.26 o 
   0  -2  14        2.18        2.03      1.29 o 
   1  -2  14        0.36       -0.87      1.41 o 
  -3  -1  14       34.34       40.14      5.58 o 
  -2  -1  14       84.32      105.69      3.87 o 
  -1  -1  14        0.30       -1.19      1.43 o 
   0  -1  14       23.95       24.45      2.15 o 
   1  -1  14       50.69       61.71      3.68 o 
  -3   0  14       25.62       32.10      3.28 o 
  -2   0  14       62.08       77.18      3.54 o 
  -1   0  14        7.14        3.37      2.89 o 
   0   0  14       11.13       10.27      2.04 o 
  -2   1  14        0.02       -0.58      1.52 o 
  -1   1  14       20.49       23.35      2.35 o 
  -1  -7  15        6.44        2.47      2.45 o 
  -2  -6  15        4.95        2.78      1.53 o 
  -1  -6  15        0.14       -0.18      1.34 o 
   0  -6  15        5.92        2.95      2.93 o 
  -2  -5  15        5.51        2.59      2.29 o 
  -1  -5  15        4.27       -0.02      1.85 o 
   0  -5  15       39.47       46.93      3.23 o 
  -3  -4  15        0.14       -1.30      1.30 o 
  -2  -4  15        0.25       -1.09      1.42 o 
  -1  -4  15       17.46       19.30      3.32 o 
   0  -4  15       16.95       13.05      3.92 o 
  -2  -3  15       19.94       15.90      1.91 o 
  -1  -3  15       62.45       73.05      4.18 o 
   0  -3  15        7.39        6.96      2.97 o 
  -2  -2  15        0.92        0.40      1.42 o 
  -1  -2  15       86.40       98.51      9.34 o 
                                                 
