# Supplementary material for: Crystal structure of 6-(p-tol­yl)benzo[b]naphtho[2,3-d]thio­phene and of an ortho­rhom­bic polymorph of 7-phenyl­anthra[2,3-b]benzo[d]thio­phene
Source: Acta Crystallogr E Crystallogr Commun. 2016 Aug 16;72(Pt 9):1310–4. doi: 10.1107/S2056989016012937 (PMC5120714; doi:10.1107/S2056989016012937)
Supplement: Supplementary file 3 [file e-72-01310-IIsup3.hkl]

# 
# h,k,l, Fc-squared, Fo-squared, sigma(Fo-squared) and status flag 
# 
data_II
_shelx_title ' GOPI3 in Pccn' 
_shelx_refln_list_code          4 
_shelx_F_calc_maximum      251.07 
_exptl_crystal_F_000      1504.00 
_reflns_d_resolution_high  0.8409 
 
loop_ 
 _symmetry_equiv_pos_as_xyz 
 'x, y, z' 
 '-x+1/2, -y+1/2, z' 
 '-x, y+1/2, -z+1/2' 
 'x+1/2, -y, -z+1/2' 
 '-x, -y, -z' 
 'x-1/2, y-1/2, -z' 
 'x, -y-1/2, z-1/2' 
 '-x-1/2, y, z-1/2' 
 
_cell_length_a    12.2159 
_cell_length_b    33.1138 
_cell_length_c     8.8993 
_cell_angle_alpha  90.000 
_cell_angle_beta   90.000 
_cell_angle_gamma  90.000 
 
_shelx_F_squared_multiplier     1.000 
 
loop_ 
 _refln_index_h 
 _refln_index_k 
 _refln_index_l 
 _refln_F_squared_calc 
 _refln_F_squared_meas 
 _refln_F_squared_sigma 
 _refln_observed_status 
   2   0   0    43327.94    41208.83    271.18 o 
   4   0   0       35.85       37.41      3.34 o 
   6   0   0    15050.93    15440.21    151.37 o 
   8   0   0      589.74      458.58     15.24 o 
  10   0   0      209.01      164.17     13.01 o 
  12   0   0      504.08      582.45     31.41 o 
  14   0   0       18.75       16.48     19.64 o 
   3   1   0     4745.49     5043.45     25.68 o 
   5   1   0      220.36      211.59      5.64 o 
   7   1   0       37.79       33.40      4.42 o 
   9   1   0      633.40      705.76     14.09 o 
  11   1   0      101.51       98.52      7.56 o 
  13   1   0      229.09      256.31     21.11 o 
   2   2   0    10947.03     9173.60     44.40 o 
   4   2   0     5237.78     5434.62     31.13 o 
   6   2   0      851.02      638.33     10.36 o 
   8   2   0      900.94      997.62     14.12 o 
  10   2   0       53.59       28.71      5.78 o 
  12   2   0      204.84      180.19     10.48 o 
  14   2   0        7.70       -4.69     10.47 o 
   1   3   0       60.96       48.53      3.06 o 
   3   3   0       13.12       40.51      3.15 o 
   5   3   0     1887.82     1944.91     17.04 o 
   7   3   0     2386.51     2445.40     22.98 o 
   9   3   0      818.59      851.80     16.27 o 
  11   3   0      155.21      140.93      9.84 o 
  13   3   0      108.03       98.39     13.57 o 
   0   4   0       23.13       -2.60      2.60 o 
   2   4   0     5610.75     4373.52     22.17 o 
   4   4   0        0.55       -1.48      1.48 o 
   6   4   0       13.37       -2.69      2.69 o 
   8   4   0     1298.45     1415.44     18.27 o 
  10   4   0       75.75       59.74      6.92 o 
  12   4   0       50.92       38.43     10.17 o 
  14   4   0       79.85       79.35     12.47 o 
   1   5   0     6302.53     6735.26     33.05 o 
   3   5   0      333.67      348.83      7.62 o 
   5   5   0     3459.64     3484.15     26.55 o 
   7   5   0      426.38      442.22     12.92 o 
   9   5   0     1574.16     1644.31     21.18 o 
  11   5   0       78.49       63.53      8.02 o 
  13   5   0       79.48       52.91     13.30 o 
   0   6   0    38073.59    38913.07    230.30 o 
   2   6   0    26479.76    24901.26    117.18 o 
   4   6   0     2456.38     2532.78     18.55 o 
   6   6   0     2130.16     1941.02     19.15 o 
   8   6   0      488.01      499.28     11.50 o 
  10   6   0       11.48        4.04      5.99 o 
  12   6   0       27.32       22.31      7.65 o 
  14   6   0      215.68      182.65     15.20 o 
   1   7   0      935.23      948.21      6.52 o 
   3   7   0     3080.17     3086.52     18.91 o 
   5   7   0      536.66      550.62     13.03 o 
   7   7   0      367.80      436.40      9.73 o 
   9   7   0      403.69      425.69     11.69 o 
  11   7   0        1.58       -5.84      5.84 o 
  13   7   0      262.63      257.33     16.23 o 
   0   8   0    24668.17    24666.82    145.41 o 
   2   8   0     2329.77     1450.46      9.96 o 
   4   8   0      102.76      110.08      4.86 o 
   6   8   0        9.23        5.80      3.31 o 
   8   8   0     1577.83     1608.05     22.67 o 
  10   8   0       51.83       23.94      6.52 o 
  12   8   0        7.11       -8.80      8.80 o 
  14   8   0      187.00      156.04     14.99 o 
   1   9   0     9988.70    10323.13     50.94 o 
   3   9   0       39.71       43.99      2.53 o 
   5   9   0      181.58      151.40      6.69 o 
   7   9   0      256.62      258.65      8.51 o 
   9   9   0       18.27       21.87      5.66 o 
  11   9   0       21.19        0.05      6.61 o 
  13   9   0        4.55        2.27      9.87 o 
   0  10   0    29734.76    30826.39    189.88 o 
   2  10   0      223.88       65.19      2.59 o 
   4  10   0      209.43      257.37      9.45 o 
   6  10   0     1400.54     1159.37     15.94 o 
   8  10   0        1.58        8.56      4.68 o 
  10  10   0        1.11       -5.26      5.26 o 
  12  10   0        4.57        1.61      9.17 o 
  14  10   0        0.00       -5.66     11.36 o 
   1  11   0     1977.66     2106.13     14.08 o 
   3  11   0        2.09        0.97      2.62 o 
   5  11   0      745.50      951.74     13.72 o 
   7  11   0        3.23        9.63      4.23 o 
   9  11   0      362.49      363.09     11.74 o 
  11  11   0       84.65       84.14      9.15 o 
  13  11   0        1.08       -1.38     10.82 o 
   0  12   0     6362.80     6456.62     46.81 o 
   2  12   0    17105.79    15726.83     96.41 o 
   4  12   0     6395.84     6744.41     52.52 o 
   6  12   0      540.90      484.13     10.20 o 
   8  12   0     2515.51     2567.59     37.69 o 
  10  12   0     1061.74     1052.25     20.66 o 
  12  12   0       23.85       14.88     10.23 o 
   1  13   0       79.77      100.82      3.29 o 
   3  13   0     3139.32     3037.10     26.44 o 
   5  13   0        0.92        6.02      3.44 o 
   7  13   0       82.21       85.64      6.37 o 
   9  13   0     2514.20     2627.66     31.31 o 
  11  13   0       52.11       66.94      9.20 o 
  13  13   0       11.62       15.16     11.63 o 
   0  14   0     1777.85     2111.01     22.63 o 
   2  14   0     3014.57     2312.07     19.59 o 
   4  14   0     1785.20     1812.00     18.95 o 
   6  14   0      430.85      366.63      9.58 o 
   8  14   0      517.73      542.25     15.31 o 
  10  14   0       20.79       21.14      7.19 o 
  12  14   0        8.77       -8.05      8.05 o 
   1  15   0     5349.45     5767.96     38.02 o 
   3  15   0     1043.26     1217.17     14.10 o 
   5  15   0      283.30      222.03      7.72 o 
   7  15   0      785.12      852.30     17.07 o 
   9  15   0       60.04       80.97      8.88 o 
  11  15   0       20.22       -4.64      7.53 o 
  13  15   0      146.55      166.45     15.44 o 
   0  16   0    11444.13    12611.64    112.64 o 
   2  16   0     1401.56      934.90     11.28 o 
   4  16   0     2939.76     3081.37     27.13 o 
   6  16   0      224.55      154.27      7.69 o 
   8  16   0      303.84      302.43     11.06 o 
  10  16   0        0.29       -7.50      7.50 o 
  12  16   0        2.99        5.95     10.75 o 
   1  17   0      290.09      248.31      5.81 o 
   3  17   0     1466.50     1368.50     15.83 o 
   5  17   0     2014.98     1843.81     22.29 o 
   7  17   0      748.14      720.12     14.66 o 
   9  17   0      654.01      624.25     17.29 o 
  11  17   0        0.33       -7.68      8.87 o 
  13  17   0       65.91       24.94     12.17 o 
   0  18   0     1546.30     1902.17     25.30 o 
   2  18   0     1117.44      850.48     14.81 o 
   4  18   0     2493.88     2718.56     25.66 o 
   6  18   0       11.97       24.59      4.37 o 
   8  18   0      385.14      452.94     14.76 o 
  10  18   0     1286.66     1191.27     23.23 o 
  12  18   0        7.87       -9.72      9.72 o 
   1  19   0      155.87      164.12      5.71 o 
   3  19   0      805.75      762.09     11.95 o 
   5  19   0      538.87      521.84     11.44 o 
   7  19   0     3406.98     3450.34     36.82 o 
   9  19   0      803.44      834.44     23.16 o 
  11  19   0      233.09      193.65     14.48 o 
   0  20   0     4310.36     4415.91     53.14 o 
   2  20   0      485.10      653.14     10.72 o 
   4  20   0     1743.67     1740.23     19.88 o 
   6  20   0      292.16      252.74      9.80 o 
   8  20   0     4271.83     4175.99     79.30 o 
  10  20   0        0.39       -9.12      9.12 o 
  12  20   0       10.88        0.12     10.99 o 
   1  21   0       70.70       67.59      4.64 o 
   3  21   0       54.89       70.39      4.92 o 
   5  21   0      157.90      155.94      7.68 o 
   7  21   0     1506.43     1477.55     24.65 o 
   9  21   0     2610.98     2728.57     37.60 o 
  11  21   0      284.00      323.21     17.82 o 
   0  22   0       22.36       66.28      6.93 o 
   2  22   0      103.63       54.03      4.54 o 
   4  22   0     1016.99     1110.87     16.71 o 
   6  22   0      350.42      309.93     10.60 o 
   8  22   0        9.14       23.54      8.34 o 
  10  22   0      159.30      172.27     13.95 o 
  12  22   0      152.36      151.86     14.59 o 
   1  23   0      264.88      241.14      7.67 o 
   3  23   0       45.81       54.25      4.93 o 
   5  23   0       22.73        7.18      5.63 o 
   7  23   0       10.25        4.58      6.17 o 
   9  23   0       10.71       20.12      8.84 o 
  11  23   0      460.36      541.43     33.31 o 
   0  24   0     2172.73     2448.84     33.85 o 
   2  24   0     1243.79     1139.26     15.85 o 
   4  24   0     2011.14     2182.69     24.08 o 
   6  24   0      705.43      735.53     16.52 o 
   8  24   0        2.64       -7.61      7.61 o 
  10  24   0       34.41       23.11     10.55 o 
   1  25   0      294.59      279.85      9.33 o 
   3  25   0      471.64      510.38     11.43 o 
   5  25   0       25.85       24.85      6.39 o 
   7  25   0      337.63      355.80     13.44 o 
   9  25   0      223.11      235.24     16.49 o 
  11  25   0      297.66      286.35     18.49 o 
   0  26   0       88.28      128.49      9.87 o 
   2  26   0     1754.07     1522.24     21.15 o 
   4  26   0     1498.14     1634.55     22.66 o 
   6  26   0        3.31       -6.25      6.25 o 
   8  26   0      159.49      121.95     11.91 o 
  10  26   0        0.66       -5.43     10.06 o 
   1  27   0       33.30       22.23      4.97 o 
   3  27   0       14.98       18.90      5.98 o 
   5  27   0     1861.82     1829.27     24.77 o 
   7  27   0     1538.16     1563.13     27.73 o 
   9  27   0       70.36       92.23     11.50 o 
   0  28   0      166.66      182.64     14.73 o 
   2  28   0     1797.05     1588.79     21.39 o 
   4  28   0        0.49       -2.34      5.77 o 
   6  28   0      119.50      114.46     10.44 o 
   8  28   0      119.21      118.30     14.18 o 
  10  28   0      852.06      949.79     27.67 o 
   1  29   0      101.02       95.82      8.22 o 
   3  29   0       87.99       77.20      7.78 o 
   5  29   0      546.44      638.44     15.63 o 
   7  29   0        9.99       26.79      9.26 o 
   9  29   0      170.89      126.15     14.96 o 
   0  30   0     3644.89     3508.20     57.33 o 
   2  30   0      792.67      687.08     15.41 o 
   4  30   0      194.17      206.72     10.63 o 
   6  30   0      331.46      284.47     17.30 o 
   8  30   0      917.24     1005.86     25.11 o 
   1  31   0      247.96      209.38     12.13 o 
   3  31   0        7.74       -0.48      6.26 o 
   5  31   0       18.10       40.04      9.35 o 
   7  31   0       49.33       27.23      9.35 o 
   0  32   0       94.54      108.16     14.44 o 
   2  32   0       10.13        4.57      7.07 o 
   4  32   0       82.48       87.32      9.58 o 
   6  32   0      301.48      321.82     15.80 o 
   8  32   0      202.80      222.45     17.91 o 
   1  33   0      309.93      323.46     17.05 o 
   3  33   0      264.68      310.12     13.89 o 
   5  33   0      831.31      820.31     23.11 o 
   7  33   0      158.67      133.64     12.69 o 
   0  34   0      488.68      439.96     25.97 o 
   2  34   0      227.54      234.19     14.15 o 
   4  34   0        4.00        8.39      9.01 o 
   6  34   0        0.82       -8.50      9.20 o 
   1  35   0      247.49      182.02     12.52 o 
   3  35   0      254.41      245.18     14.37 o 
   5  35   0       34.33       10.76     10.17 o 
   0  36   0       58.96       31.14     12.74 o 
   2  36   0       42.10        5.99      9.92 o 
   4  36   0      193.01      201.25     17.12 o 
   1  37   0        1.09       -0.66      9.37 o 
   3  37   0        5.24       -8.98      8.98 o 
   0  38   0        1.04        2.95     13.88 o 
   2  38   0        4.86       -8.91      8.91 o 
   1  39   0        1.56       -1.27      9.71 o 
   1   1   1    22444.18    23081.36    179.69 o 
   2   1   1      463.58      591.53      4.25 o 
   3   1   1    15579.27    16490.46     55.96 o 
   4   1   1     3037.76     3531.17     16.47 o 
   5   1   1      115.84       80.55      2.65 o 
   6   1   1      490.89      423.09      6.25 o 
   7   1   1       12.45        7.86      2.79 o 
   8   1   1     1279.30     1255.18     12.54 o 
   9   1   1       19.21        1.09      3.29 o 
  10   1   1       11.81       -3.72      3.72 o 
  11   1   1      188.98      212.37      7.36 o 
  12   1   1      377.71      507.62     14.59 o 
  13   1   1        7.69        4.15      5.86 o 
  14   1   1      226.82      246.62     12.62 o 
   1   2   1       42.61       22.58      2.09 o 
   2   2   1    13477.07    14330.97     48.98 o 
   3   2   1    49369.18    51760.18    168.18 o 
   4   2   1    13333.42    14184.00     55.46 o 
   5   2   1      692.16      762.88      8.58 o 
   6   2   1      109.78      105.68      3.63 o 
   7   2   1     1875.21     1908.47     15.01 o 
   8   2   1      947.99      970.78     10.30 o 
   9   2   1      368.62      372.55      7.31 o 
  10   2   1      240.22      227.14      6.75 o 
  11   2   1       26.02       15.80      4.63 o 
  12   2   1      301.46      307.82     10.48 o 
  13   2   1       26.70       22.57      6.00 o 
  14   2   1        4.42       25.41      9.33 o 
   1   3   1     4332.27     4227.00     15.78 o 
   2   3   1    63036.46    65245.02    209.74 o 
   3   3   1    17217.59    18181.69     61.89 o 
   4   3   1     2372.65     2057.60     10.37 o 
   5   3   1      287.07      430.61      4.85 o 
   6   3   1       74.56       45.01      2.61 o 
   7   3   1      123.84       87.19      4.06 o 
   8   3   1      249.34      174.88      5.17 o 
   9   3   1       34.96       53.20      4.10 o 
  10   3   1      764.35      815.08     11.00 o 
  11   3   1        2.24       -0.56      4.25 o 
  12   3   1      145.77      196.33      9.26 o 
  13   3   1        7.46        9.51      6.33 o 
  14   3   1      257.25      299.62     16.81 o 
   1   4   1     5242.68     5270.66     18.72 o 
   2   4   1     5855.87     5904.45     22.37 o 
   3   4   1     4405.88     4533.24     29.12 o 
   4   4   1     1538.31     1635.65     10.72 o 
   5   4   1      621.89      685.46      7.92 o 
   6   4   1      355.32      458.57      5.77 o 
   7   4   1        0.09       -1.20      2.46 o 
   8   4   1     1330.86     1376.70     12.64 o 
   9   4   1       86.49       79.62      4.48 o 
  10   4   1       47.09       41.53      4.51 o 
  11   4   1      269.86      271.43      7.83 o 
  12   4   1       66.61       67.56      6.59 o 
  13   4   1        5.23       -2.68      6.14 o 
  14   4   1        4.16       25.89      9.29 o 
   1   5   1     5166.94     4992.49     17.20 o 
   2   5   1    27781.06    27789.31     91.28 o 
   3   5   1     1083.03     1163.22      8.74 o 
   4   5   1      597.62      505.73      4.30 o 
   5   5   1     6983.02     6932.40     33.12 o 
   6   5   1     4497.65     4408.92     25.01 o 
   7   5   1        0.15       19.79      2.72 o 
   8   5   1      621.74      599.46      8.25 o 
   9   5   1      278.84      359.67      7.29 o 
  10   5   1      204.63      231.27      7.09 o 
  11   5   1        2.52       -3.49      4.70 o 
  12   5   1      123.60      139.82      7.82 o 
  13   5   1        1.20       -3.55      6.16 o 
  14   5   1        1.17        5.73      8.87 o 
   1   6   1      874.53      910.21      4.64 o 
   2   6   1      150.93      128.69      2.66 o 
   3   6   1     1251.91     1400.83     10.38 o 
   4   6   1     1150.61     1142.66     10.20 o 
   5   6   1     4155.00     4265.72     22.94 o 
   6   6   1       23.88       49.42      2.80 o 
   7   6   1     2314.61     2472.10     17.56 o 
   8   6   1      176.99      153.33      5.23 o 
   9   6   1        4.43        8.46      3.64 o 
  10   6   1        0.71       -3.86      3.86 o 
  11   6   1        1.99       -4.68      4.68 o 
  12   6   1        9.71       -5.20      5.20 o 
  13   6   1        8.38        6.05      6.64 o 
  14   6   1       42.76       55.94      8.90 o 
   1   7   1      170.24      258.75      2.57 o 
   2   7   1     1094.75     1271.18      7.25 o 
   3   7   1      140.30      132.56      2.63 o 
   4   7   1     1714.61     1460.27      9.21 o 
   5   7   1     2444.89     2151.35     13.53 o 
   6   7   1     5538.98     5744.19     31.24 o 
   7   7   1        1.03       24.01      2.89 o 
   8   7   1      594.24      548.31      8.11 o 
   9   7   1      335.58      270.82      6.99 o 
  10   7   1      456.74      485.50      9.26 o 
  11   7   1       71.69       70.39      6.11 o 
  12   7   1       55.00       55.13      6.91 o 
  13   7   1       17.58        7.11      6.77 o 
  14   7   1      203.52      251.90     12.17 o 
   1   8   1     8873.10     8720.12     29.29 o 
   2   8   1     1177.82     1267.09      6.74 o 
   3   8   1     2020.66     2126.98     11.13 o 
   4   8   1       43.96       21.95      1.73 o 
   5   8   1      354.87      387.93      8.66 o 
   6   8   1        9.79       23.10      2.66 o 
   7   8   1      631.21      736.94     12.99 o 
   8   8   1       63.13       64.17      3.97 o 
   9   8   1      423.67      442.17      8.48 o 
  10   8   1       36.47       26.58      4.42 o 
  11   8   1       12.91       -4.72      4.85 o 
  12   8   1      134.03      130.41      8.11 o 
  13   8   1      220.15      221.00     10.91 o 
  14   8   1      133.85      179.44     12.38 o 
   1   9   1     3422.60     3191.91     13.39 o 
   2   9   1     1059.60      968.93      5.81 o 
   3   9   1      103.55      118.28      2.66 o 
   4   9   1     1834.76     1571.37     10.23 o 
   5   9   1      721.05      593.34      6.43 o 
   6   9   1     3146.62     2967.14     19.29 o 
   7   9   1     1068.94     1258.75     11.62 o 
   8   9   1     1057.58     1008.45     11.03 o 
   9   9   1      155.71      114.27      5.98 o 
  10   9   1       78.01       73.73      5.41 o 
  11   9   1        2.98       -4.63      4.63 o 
  12   9   1      235.84      273.64     10.38 o 
  13   9   1        5.27       10.65      7.33 o 
  14   9   1       78.69      109.59     10.11 o 
   1  10   1     3335.11     3681.54     15.69 o 
   2  10   1     1481.65     1445.98      8.31 o 
   3  10   1       47.09       75.34      2.45 o 
   4  10   1      702.51      680.62     10.97 o 
   5  10   1      253.57      228.08      8.99 o 
   6  10   1      420.72      447.68      7.95 o 
   7  10   1     1485.25     1617.00     17.21 o 
   8  10   1      251.94      269.88      6.72 o 
   9  10   1       51.42       59.76      4.83 o 
  10  10   1      149.64      132.96      7.03 o 
  11  10   1        5.45       -5.13      5.13 o 
  12  10   1      130.94      138.64      8.34 o 
  13  10   1       65.69       52.90      8.31 o 
   1  11   1     1526.06     1405.61     12.44 o 
   2  11   1      238.42      231.38      3.78 o 
   3  11   1     3141.97     3297.77     17.91 o 
   4  11   1     2158.85     2183.48     14.80 o 
   5  11   1     2168.72     2123.83     15.30 o 
   6  11   1     5426.12     5496.01     32.16 o 
   7  11   1       22.62       67.68      4.21 o 
   8  11   1      975.80      924.99     11.26 o 
   9  11   1      199.72      246.65      7.66 o 
  10  11   1       83.43       79.16      5.68 o 
  11  11   1        0.13       -5.06      5.06 o 
  12  11   1      197.99      206.93      9.64 o 
  13  11   1       25.77       31.73      7.62 o 
   1  12   1     3823.71     3670.75     16.37 o 
   2  12   1       47.95       46.46      2.11 o 
   3  12   1      536.10      516.04      5.61 o 
   4  12   1      191.28      209.89      5.50 o 
   5  12   1        1.76       10.80      2.36 o 
   6  12   1      865.71      963.60     11.17 o 
   7  12   1        7.46       10.01      3.12 o 
   8  12   1       45.87       57.14      4.35 o 
   9  12   1       55.83       47.10      4.68 o 
  10  12   1       36.95       30.49      5.03 o 
  11  12   1       17.54       -4.16      5.52 o 
  12  12   1        3.82       -0.98      6.31 o 
  13  12   1        8.56       -7.23      7.23 o 
   1  13   1       36.47      127.12      6.38 o 
   2  13   1     1041.67     1199.61      8.87 o 
   3  13   1       69.37       62.36      2.79 o 
   4  13   1     2299.97     2188.83     15.84 o 
   5  13   1      505.24      412.87      6.52 o 
   6  13   1      132.96      123.93      4.65 o 
   7  13   1       87.16       58.37      3.85 o 
   8  13   1      517.91      449.66      8.35 o 
   9  13   1       20.79       33.94      4.78 o 
  10  13   1      922.52      955.97     13.77 o 
  11  13   1       49.45       48.89      6.71 o 
  12  13   1       58.78       52.30      7.50 o 
  13  13   1        5.08       -7.22      7.22 o 
   1  14   1      864.09      922.44      6.76 o 
   2  14   1      618.16      681.81      6.19 o 
   3  14   1    11822.50    12062.07     59.04 o 
   4  14   1       80.15       72.72      3.56 o 
   5  14   1      553.25      513.54      7.76 o 
   6  14   1      104.72      123.64      4.66 o 
   7  14   1      792.00      729.25     10.31 o 
   8  14   1      289.00      282.40      6.84 o 
   9  14   1       33.48       32.51      5.37 o 
  10  14   1       22.06       29.29      5.53 o 
  11  14   1        8.01       -4.12      5.69 o 
  12  14   1       35.82       26.58      6.95 o 
  13  14   1       53.91       46.27      8.61 o 
   1  15   1     5856.50     5845.71     27.27 o 
   2  15   1     6570.70     7029.93     32.64 o 
   3  15   1      116.55      130.27      6.10 o 
   4  15   1      297.74      252.50      7.67 o 
   5  15   1      108.57       67.21      4.05 o 
   6  15   1      683.46      569.25      8.34 o 
   7  15   1       20.71       38.48      4.18 o 
   8  15   1     2037.66     1982.87     19.28 o 
   9  15   1      296.72      367.76     10.73 o 
  10  15   1      160.23      223.62      8.53 o 
  11  15   1        1.77        0.88      6.17 o 
  12  15   1       56.01       23.64      7.25 o 
  13  15   1        9.56       -3.83      7.58 o 
   1  16   1       53.70       35.25      6.57 o 
   2  16   1     2939.33     3134.61     16.71 o 
   3  16   1        0.43        4.71      2.02 o 
   4  16   1      945.75      994.68      9.51 o 
   5  16   1      687.93      545.31      8.05 o 
   6  16   1        4.82        7.61      3.04 o 
   7  16   1       16.69        6.73      3.70 o 
   8  16   1      457.15      498.24      9.91 o 
   9  16   1      251.30      235.39      7.98 o 
  10  16   1      966.55     1004.47     14.90 o 
  11  16   1      239.90      218.43      9.91 o 
  12  16   1        1.36       -3.96      6.15 o 
  13  16   1       97.94       69.00      8.92 o 
   1  17   1     4075.17     4339.67     22.27 o 
   2  17   1        3.05       18.92      5.27 o 
   3  17   1     1057.30     1110.21      9.82 o 
   4  17   1     3939.62     3683.80     22.98 o 
   5  17   1      106.59       73.73      4.44 o 
   6  17   1      190.82      194.94      5.85 o 
   7  17   1        0.03        4.77      3.89 o 
   8  17   1      126.84      112.03      7.05 o 
   9  17   1      135.70      168.08      7.52 o 
  10  17   1     1198.33     1301.37     18.23 o 
  11  17   1       38.99       33.67      8.06 o 
  12  17   1       23.38       21.63      7.65 o 
  13  17   1        0.26       -7.23      7.46 o 
   1  18   1     3496.05     3488.90     19.32 o 
   2  18   1      677.75      670.36      6.77 o 
   3  18   1       82.72      133.69      3.96 o 
   4  18   1       76.31       83.51      4.40 o 
   5  18   1      716.10      598.95      8.71 o 
   6  18   1      114.64      112.98      4.75 o 
   7  18   1       28.69       29.15      4.37 o 
   8  18   1       41.35       23.69      5.10 o 
   9  18   1      319.21      305.49     10.92 o 
  10  18   1      428.65      485.26     12.55 o 
  11  18   1      200.68      212.09      9.92 o 
  12  18   1      187.76      194.75     11.48 o 
   1  19   1      308.87      388.29      8.27 o 
   2  19   1     2123.99     2392.54     15.13 o 
   3  19   1      871.86      860.40      8.30 o 
   4  19   1     1116.70     1083.34     11.64 o 
   5  19   1       44.51       25.92      2.76 o 
   6  19   1     1443.68     1368.30     14.25 o 
   7  19   1     3047.34     3105.05     29.38 o 
   8  19   1      239.97      245.52      8.25 o 
   9  19   1      264.61      234.33      8.80 o 
  10  19   1       36.38       46.52      6.82 o 
  11  19   1      201.18      171.59      9.61 o 
  12  19   1      304.63      340.66     13.18 o 
   1  20   1     1138.26     1059.71      9.01 o 
   2  20   1       98.56      157.49      5.80 o 
   3  20   1       85.94       64.18      3.33 o 
   4  20   1       24.45       41.37      3.11 o 
   5  20   1      783.99      754.45      9.17 o 
   6  20   1      624.44      640.71     10.45 o 
   7  20   1     1095.08     1104.62     14.78 o 
   8  20   1     1064.26     1062.86     14.85 o 
   9  20   1       10.72        2.08      5.29 o 
  10  20   1        1.21       -6.21      6.21 o 
  11  20   1        0.02        1.97      6.83 o 
  12  20   1        3.07        6.85      8.00 o 
   1  21   1      304.04      283.93      4.83 o 
   2  21   1      272.54      263.33      6.12 o 
   3  21   1      191.44      197.71      4.46 o 
   4  21   1      262.84      270.70      5.90 o 
   5  21   1      337.77      387.89      7.24 o 
   6  21   1      236.34      261.12      7.66 o 
   7  21   1      926.68     1012.93     13.40 o 
   8  21   1      758.10      728.04     12.95 o 
   9  21   1      296.38      229.85      9.19 o 
  10  21   1        0.82       -5.86      6.07 o 
  11  21   1        1.17       -6.36      6.36 o 
  12  21   1       16.34       17.06      8.46 o 
   1  22   1      295.66      267.93      5.02 o 
   2  22   1       10.78       14.20      2.46 o 
   3  22   1      412.51      363.26      5.72 o 
   4  22   1     1497.51     1494.39     13.38 o 
   5  22   1      539.26      602.55      9.57 o 
   6  22   1      158.99      161.39      6.66 o 
   7  22   1      358.47      396.92      9.61 o 
   8  22   1       30.86       42.72      5.92 o 
   9  22   1        0.94       -5.10      5.89 o 
  10  22   1       42.93       44.45      7.50 o 
  11  22   1       30.35       23.58      8.36 o 
   1  23   1        3.19       14.94      2.48 o 
   2  23   1      230.53      244.95      5.77 o 
   3  23   1      407.74      426.54      8.77 o 
   4  23   1      420.98      458.35      7.85 o 
   5  23   1      213.51      245.45      7.24 o 
   6  23   1     1268.73     1277.97     14.30 o 
   7  23   1        3.49       -0.13      4.96 o 
   8  23   1      164.81      169.82      8.28 o 
   9  23   1       98.56       76.03      7.09 o 
  10  23   1      316.43      327.87     13.12 o 
  11  23   1        4.73       -4.99      6.79 o 
   1  24   1      767.24      758.29      8.42 o 
   2  24   1      150.93      159.94      4.85 o 
   3  24   1     1506.76     1489.63     13.03 o 
   4  24   1       35.21       47.84      4.00 o 
   5  24   1      221.75      219.00      7.09 o 
   6  24   1      185.85      183.35      6.95 o 
   7  24   1       33.19       21.17      5.32 o 
   8  24   1      198.93      191.21      8.76 o 
   9  24   1       12.04        9.09      6.38 o 
  10  24   1        8.81        7.55      6.57 o 
  11  24   1        4.27       -7.11      7.11 o 
   1  25   1      274.58      288.68      8.88 o 
   2  25   1      792.18      819.92     10.25 o 
   3  25   1       50.22       86.17      4.58 o 
   4  25   1       20.95        0.62      3.84 o 
   5  25   1       16.37        5.05      4.28 o 
   6  25   1      205.71      228.34      7.92 o 
   7  25   1        1.28        5.58      5.15 o 
   8  25   1       15.26       15.07      5.57 o 
   9  25   1        5.06       -5.98      5.98 o 
  10  25   1       16.21       23.04      7.66 o 
  11  25   1       84.59       56.47      9.14 o 
   1  26   1     2470.84     2574.06     18.44 o 
   2  26   1        4.91       35.15      4.07 o 
   3  26   1      322.13      339.20      7.50 o 
   4  26   1      100.82      103.33      5.37 o 
   5  26   1      156.36      149.01      6.56 o 
   6  26   1      891.44      911.98     13.57 o 
   7  26   1     1082.71     1100.87     17.84 o 
   8  26   1       19.45        8.22      5.61 o 
   9  26   1        4.93       -6.53      6.53 o 
  10  26   1        1.32       12.63      7.42 o 
   1  27   1      284.06      376.93     10.76 o 
   2  27   1        1.69        2.34      3.82 o 
   3  27   1      134.35      164.67      6.36 o 
   4  27   1       50.96       46.28      4.81 o 
   5  27   1        7.95       16.37      4.66 o 
   6  27   1      260.75      261.75      8.67 o 
   7  27   1      604.33      616.99     12.49 o 
   8  27   1       47.80       43.74      6.84 o 
   9  27   1       10.19       14.68      7.76 o 
  10  27   1      486.56      525.05     18.50 o 
   1  28   1     1115.69     1121.41     13.14 o 
   2  28   1       19.52       20.36      4.19 o 
   3  28   1      162.62      168.25      6.49 o 
   4  28   1        5.72        0.63      4.13 o 
   5  28   1      230.39      220.10      7.66 o 
   6  28   1        4.28       12.29      5.48 o 
   7  28   1       46.55       64.09      6.86 o 
   8  28   1      130.63      158.34      9.05 o 
   9  28   1        5.21        9.19      7.91 o 
  10  28   1      159.91      182.05     11.79 o 
   1  29   1       43.41       79.26      6.06 o 
   2  29   1       15.38        0.44      4.19 o 
   3  29   1       53.23       40.27      4.67 o 
   4  29   1      713.48      741.51     11.64 o 
   5  29   1       11.13       15.99      5.32 o 
   6  29   1       46.14       31.92      6.01 o 
   7  29   1        2.65       10.31      5.63 o 
   8  29   1       33.02       51.11      7.45 o 
   9  29   1      337.28      332.86     12.91 o 
   1  30   1     1200.38     1215.24     16.15 o 
   2  30   1      435.63      417.72      9.33 o 
   3  30   1       39.36       30.57      4.91 o 
   4  30   1       12.02       15.29      4.93 o 
   5  30   1      462.09      471.35     10.75 o 
   6  30   1      271.38      270.90      9.77 o 
   7  30   1      218.03      222.38     10.14 o 
   8  30   1      302.07      293.51     11.45 o 
   9  30   1      321.28      302.60     12.78 o 
   1  31   1       82.87      115.43      6.60 o 
   2  31   1        6.69       10.81      4.88 o 
   3  31   1       31.72       33.32      5.18 o 
   4  31   1        1.68       -3.04      5.28 o 
   5  31   1        0.16       18.60      5.74 o 
   6  31   1      338.62      324.93     10.99 o 
   7  31   1      109.41      119.59      8.54 o 
   8  31   1        2.21       22.32      7.29 o 
   1  32   1      389.58      433.09     10.47 o 
   2  32   1      619.53      596.94     13.00 o 
   3  32   1     1444.65     1417.87     18.32 o 
   4  32   1       39.73       43.92      6.43 o 
   5  32   1      848.42      857.00     14.79 o 
   6  32   1       42.62       62.04      7.95 o 
   7  32   1       35.55       29.78      7.45 o 
   8  32   1        4.13       -5.33      6.80 o 
   1  33   1      273.05      221.64      8.65 o 
   2  33   1       73.73       73.32      7.01 o 
   3  33   1       62.11      117.44      7.87 o 
   4  33   1      232.12      217.49      9.64 o 
   5  33   1        0.35       17.75      6.22 o 
   6  33   1       31.97       21.74      6.72 o 
   7  33   1       22.57       25.42      7.95 o 
   1  34   1      171.73      191.18      9.36 o 
   2  34   1       33.53       34.46      6.71 o 
   3  34   1      111.39      129.12      8.13 o 
   4  34   1       13.31        3.45      6.25 o 
   5  34   1        0.13       -6.12      6.12 o 
   6  34   1      120.29      155.10      9.54 o 
   7  34   1       84.30       80.06      9.31 o 
   1  35   1        9.26        0.20      5.25 o 
   2  35   1      134.14      114.85      8.72 o 
   3  35   1        0.27       -5.45      5.45 o 
   4  35   1       10.77        0.83      6.25 o 
   5  35   1       15.12       19.31      7.15 o 
   6  35   1        7.99        3.53      7.79 o 
   1  36   1      236.37      259.55     10.40 o 
   2  36   1       17.46       -0.29      6.63 o 
   3  36   1       13.95       -6.15      6.15 o 
   4  36   1        3.63       -7.14      7.14 o 
   5  36   1       44.79       50.45      8.52 o 
   1  37   1        0.99       11.56      6.41 o 
   2  37   1       13.94       -0.02      6.73 o 
   3  37   1        1.32       -6.61      6.61 o 
   4  37   1      170.98      181.08     11.22 o 
   1  38   1      257.45      307.38     11.69 o 
   2  38   1        0.13       -6.63      6.63 o 
   3  38   1      447.17      444.30     15.88 o 
   1  39   1        2.87        4.60      7.02 o 
   0   0   2    55869.45    53138.00    503.84 o 
   1   0   2     5013.44     4888.23     32.80 o 
   2   0   2     4507.16     4864.38     27.89 o 
   3   0   2     2949.01     3107.04     18.89 o 
   4   0   2     1691.78     1408.43     11.98 o 
   5   0   2      896.11      836.95      9.53 o 
   6   0   2     3209.80     3552.65     31.51 o 
   7   0   2     2054.26     2123.98     22.63 o 
   8   0   2       49.87       47.46      5.10 o 
   9   0   2      584.90      607.29     12.70 o 
  10   0   2      568.36      618.92     14.51 o 
  11   0   2     1573.46     1658.96     25.10 o 
  12   0   2       36.55       59.08      8.51 o 
  13   0   2       18.55       12.35      9.03 o 
  14   0   2        2.42       -6.65     10.77 o 
   0   1   2      299.05      337.69     14.62 o 
   1   1   2       38.36       45.74      1.71 o 
   2   1   2       80.12       67.75      3.68 o 
   3   1   2      250.85      282.94      4.88 o 
   4   1   2     1045.82     1156.48      9.36 o 
   5   1   2      722.28      771.41      6.55 o 
   6   1   2      709.15      745.94      7.81 o 
   7   1   2      209.20      224.45      4.65 o 
   8   1   2       86.32       79.35      3.61 o 
   9   1   2        2.45        0.95      3.54 o 
  10   1   2       88.04      125.68      5.90 o 
  11   1   2      120.96      215.39     12.84 o 
  12   1   2      200.18      207.28     10.90 o 
  13   1   2       91.96       79.91      7.19 o 
  14   1   2      160.62      121.48     10.32 o 
   0   2   2       81.09       23.93      2.31 o 
   1   2   2     2168.82     2215.86     10.61 o 
   2   2   2    21637.60    23059.19     84.06 o 
   3   2   2     5885.52     6055.03     25.20 o 
   4   2   2     6902.85     6433.42     29.48 o 
   5   2   2     3005.71     2632.90     14.97 o 
   6   2   2       83.23       78.69      3.50 o 
   7   2   2        0.16       -0.36      2.08 o 
   8   2   2        5.82        8.09      2.51 o 
   9   2   2      893.26      863.28     10.57 o 
  10   2   2      113.18      123.83      6.58 o 
  11   2   2     1480.02     1540.00     17.83 o 
  12   2   2       41.03       50.16      6.36 o 
  13   2   2       15.64       32.50      6.16 o 
  14   2   2        1.15        0.95      7.09 o 
   0   3   2      111.16      146.79      7.76 o 
   1   3   2     4837.26     5065.30     21.43 o 
   2   3   2    38499.38    40019.98    145.92 o 
   3   3   2    16220.93    17122.85     66.72 o 
   4   3   2      627.28      692.36      8.74 o 
   5   3   2        0.02        6.15      1.78 o 
   6   3   2     1342.26     1401.88     10.50 o 
   7   3   2      191.93      187.57      5.76 o 
   8   3   2        3.66        2.92      2.65 o 
   9   3   2      138.25      178.70      5.77 o 
  10   3   2      425.64      383.69      9.03 o 
  11   3   2       55.83       88.63      6.40 o 
  12   3   2        7.62       35.33      6.26 o 
  13   3   2      231.07      218.89     10.22 o 
  14   3   2        6.05        1.51      6.93 o 
   0   4   2     3582.04     2876.81     19.73 o 
   1   4   2     7572.91     7404.90     29.40 o 
   2   4   2    20930.07    22219.20     77.43 o 
   3   4   2    11616.00    12306.70     47.75 o 
   4   4   2     1586.36     1277.67      8.17 o 
   5   4   2     1264.53     1595.69     10.33 o 
   6   4   2     1271.27     1223.71      9.63 o 
   7   4   2      353.51      304.57      5.34 o 
   8   4   2       11.73       11.87      2.87 o 
   9   4   2     2031.97     2019.05     17.02 o 
  10   4   2      100.28      109.30      6.00 o 
  11   4   2      302.71      322.95      9.18 o 
  12   4   2      241.17      249.76     10.32 o 
  13   4   2      166.58      188.45      9.67 o 
  14   4   2       41.32       28.74      8.05 o 
   0   5   2     1749.30     1708.00     29.47 o 
   1   5   2     4154.81     4296.22     17.56 o 
   2   5   2    10772.52    11311.64     41.86 o 
   3   5   2      233.00      240.28      2.81 o 
   4   5   2       21.06       24.89      2.25 o 
   5   5   2     2675.69     2963.23     19.80 o 
   6   5   2     1437.35     1534.78     14.31 o 
   7   5   2      234.61      215.65      5.02 o 
   8   5   2       23.44       20.31      3.55 o 
   9   5   2        1.87       21.34      4.05 o 
  10   5   2       30.27       19.44      4.75 o 
  11   5   2      322.98      307.58      9.35 o 
  12   5   2      513.49      479.09     13.18 o 
  13   5   2       11.58       17.57      6.77 o 
  14   5   2        0.13        6.24      8.44 o 
   0   6   2     1888.27     1516.25     11.82 o 
   1   6   2      705.53      582.47      4.56 o 
   2   6   2     2976.22     3073.01     13.48 o 
   3   6   2      673.93      676.22      4.84 o 
   4   6   2     3511.48     3060.94     15.13 o 
   5   6   2      255.57      472.88      6.14 o 
   6   6   2     1300.88     1555.21     14.42 o 
   7   6   2      716.67      679.00      7.92 o 
   8   6   2       14.24        8.89      2.85 o 
   9   6   2      400.08      409.29      7.84 o 
  10   6   2        1.05       -4.27      4.27 o 
  11   6   2       56.37       64.64      6.53 o 
  12   6   2        1.75       17.89      6.24 o 
  13   6   2        0.08        5.54      6.45 o 
  14   6   2       45.48       25.91      9.65 o 
   0   7   2       51.89       60.41      5.31 o 
   1   7   2      125.83      101.37      2.72 o 
   2   7   2     7005.66     7108.91     29.78 o 
   3   7   2        6.44       21.13      1.46 o 
   4   7   2       21.63       35.01      2.14 o 
   5   7   2      573.57      653.23     10.94 o 
   6   7   2     1058.29     1227.69     10.32 o 
   7   7   2        1.48        4.74      2.33 o 
   8   7   2       19.49       22.61      3.20 o 
   9   7   2      214.07      210.54      7.22 o 
  10   7   2       67.91       67.71      5.65 o 
  11   7   2      104.38       75.70      6.89 o 
  12   7   2      158.38      154.48      8.53 o 
  13   7   2      124.59      133.06      8.89 o 
  14   7   2      238.86      174.62     13.11 o 
   0   8   2     1177.75      793.48      7.05 o 
   1   8   2       11.45        7.92      1.11 o 
   2   8   2       75.97       87.05      2.25 o 
   3   8   2     7707.77     8213.76     35.48 o 
   4   8   2      845.44     1425.42      8.73 o 
   5   8   2     1591.39     1529.52     10.38 o 
   6   8   2      582.65      694.93      8.76 o 
   7   8   2      134.25      181.05      5.16 o 
   8   8   2      633.88      658.80      8.64 o 
   9   8   2      671.48      627.20      9.81 o 
  10   8   2       70.42       66.05      5.96 o 
  11   8   2      178.28      157.52      8.09 o 
  12   8   2        0.45       -1.92      5.81 o 
  13   8   2        0.80       -3.18      6.48 o 
   0   9   2       14.31       18.94      3.47 o 
   1   9   2      774.31      892.37      9.10 o 
   2   9   2       12.93        7.91      1.33 o 
   3   9   2      500.26      584.02      5.24 o 
   4   9   2        9.04       25.93      2.35 o 
   5   9   2     1036.68     1224.08      9.33 o 
   6   9   2      915.53      973.34     11.12 o 
   7   9   2       74.38       62.82      3.30 o 
   8   9   2      393.33      397.29      7.24 o 
   9   9   2       63.86       74.64      4.70 o 
  10   9   2      108.94      123.02      7.02 o 
  11   9   2       37.70       24.99      6.02 o 
  12   9   2      269.83      250.02      9.98 o 
  13   9   2      134.82      168.05      9.55 o 
   0  10   2     8719.12     7623.73     53.24 o 
   1  10   2      328.61      300.49      4.79 o 
   2  10   2     1203.57     1163.51     12.58 o 
   3  10   2     5023.51     5345.50     31.21 o 
   4  10   2      227.46      124.37      3.96 o 
   5  10   2      429.96      410.02      5.75 o 
   6  10   2     1781.72     1972.12     19.76 o 
   7  10   2      521.51      481.36      7.37 o 
   8  10   2        0.02       -2.71      3.14 o 
   9  10   2     1235.11     1246.42     13.87 o 
  10  10   2       93.36       77.69      6.38 o 
  11  10   2        1.56       -5.06      5.06 o 
  12  10   2        4.53       -5.35      5.99 o 
  13  10   2      133.69      169.08     10.55 o 
   0  11   2     6887.88     6890.83     74.54 o 
   1  11   2     3452.65     3532.79     16.71 o 
   2  11   2     3801.17     3753.06     17.64 o 
   3  11   2       17.13       40.41      2.35 o 
   4  11   2     1794.17     1914.00     24.82 o 
   5  11   2       63.34       73.80      3.09 o 
   6  11   2      958.32     1012.09     11.51 o 
   7  11   2      399.85      396.12      6.86 o 
   8  11   2       11.73        3.82      3.54 o 
   9  11   2        1.50        7.37      3.99 o 
  10  11   2      190.43      144.09      7.26 o 
  11  11   2       15.62        3.88      5.70 o 
  12  11   2        8.35       -6.44      6.44 o 
  13  11   2        0.28       -2.52      7.41 o 
   0  12   2     1510.68     1083.58     20.99 o 
   1  12   2      950.41     1092.40      7.48 o 
   2  12   2     1310.30     1414.99     15.38 o 
   3  12   2     1018.53     1090.79     10.76 o 
   4  12   2     7121.11     7068.56     35.39 o 
   5  12   2     1110.59      997.55      8.62 o 
   6  12   2     1337.57     1483.07     11.84 o 
   7  12   2      119.68      109.60      4.23 o 
   8  12   2       78.46       49.07      4.31 o 
   9  12   2       98.72       78.16      5.21 o 
  10  12   2      312.14      301.83      9.20 o 
  11  12   2       67.31       51.94      6.96 o 
  12  12   2       16.97        2.60      6.89 o 
  13  12   2        3.22       -4.04      7.69 o 
   0  13   2       59.41      108.69      7.07 o 
   1  13   2     1121.73     1192.34      8.43 o 
   2  13   2        4.00       27.69      2.13 o 
   3  13   2     1284.30     1381.97     10.54 o 
   4  13   2     2252.90     2231.43     16.15 o 
   5  13   2      134.79      150.13      3.47 o 
   6  13   2      263.17      238.62      5.15 o 
   7  13   2      284.48      307.51      6.43 o 
   8  13   2       32.09       25.26      4.03 o 
   9  13   2       32.89       33.91      4.83 o 
  10  13   2      185.19      176.94      8.09 o 
  11  13   2       25.38       23.24      5.89 o 
  12  13   2      105.70       93.79      8.22 o 
  13  13   2       92.39       77.86      9.14 o 
   0  14   2     1074.79      679.21     14.15 o 
   1  14   2      153.26       93.69      2.99 o 
   2  14   2       30.28       39.38      2.12 o 
   3  14   2      206.42      267.09      4.38 o 
   4  14   2       16.33       76.18      3.04 o 
   5  14   2      251.71      246.56      5.62 o 
   6  14   2      271.70      277.23      5.87 o 
   7  14   2      274.08      240.27      6.25 o 
   8  14   2        6.02       -1.03      3.72 o 
   9  14   2      350.24      309.60      8.31 o 
  10  14   2        4.52        0.02      5.08 o 
  11  14   2      500.14      499.67     12.74 o 
  12  14   2      221.42      202.62     11.16 o 
  13  14   2      255.04      273.64     12.49 o 
   0  15   2      473.97      442.92     12.94 o 
   1  15   2      404.53      426.94      5.03 o 
   2  15   2        6.31       21.12      2.06 o 
   3  15   2      648.40      764.81      7.16 o 
   4  15   2     1152.09     1275.40     10.90 o 
   5  15   2      665.12      659.97      7.96 o 
   6  15   2      200.16      164.22      4.54 o 
   7  15   2      155.97      135.80      5.34 o 
   8  15   2      308.73      281.46      7.87 o 
   9  15   2      375.43      426.39      9.57 o 
  10  15   2      101.43      108.64      7.25 o 
  11  15   2       87.46      114.83      8.16 o 
  12  15   2       12.64       29.45      7.98 o 
  13  15   2       30.94       56.86      9.41 o 
   0  16   2      352.07      597.07     12.24 o 
   1  16   2       48.42       75.80      2.82 o 
   2  16   2      405.31      427.23      9.01 o 
   3  16   2      567.59      535.80      6.00 o 
   4  16   2      541.15      485.24      6.53 o 
   5  16   2     1127.70     1089.45      9.92 o 
   6  16   2       92.45      103.98      4.20 o 
   7  16   2      758.68      726.13     10.74 o 
   8  16   2       41.20       43.58      5.01 o 
   9  16   2       59.35       53.86      6.00 o 
  10  16   2       45.24       59.78      6.54 o 
  11  16   2       15.85       50.50      7.02 o 
  12  16   2      125.80      130.13      9.82 o 
   0  17   2       84.67       73.70      3.47 o 
   1  17   2      273.43      271.39      4.80 o 
   2  17   2     1950.75     1769.16     12.25 o 
   3  17   2        2.53        4.67      2.17 o 
   4  17   2      499.25      484.20      8.90 o 
   5  17   2      170.27      164.43      4.68 o 
   6  17   2      147.15      149.11      4.56 o 
   7  17   2       34.28       23.56      3.87 o 
   8  17   2       59.65       63.62      5.44 o 
   9  17   2       75.13       67.60      6.14 o 
  10  17   2      819.76      819.87     15.65 o 
  11  17   2      890.19      907.85     16.52 o 
  12  17   2      211.73      222.55     12.90 o 
   0  18   2      783.94      546.61     13.03 o 
   1  18   2       19.68       40.00      2.67 o 
   2  18   2     2071.55     2295.60     14.92 o 
   3  18   2      655.44      671.48      8.57 o 
   4  18   2      177.99      128.44      4.22 o 
   5  18   2       13.25       10.10      2.49 o 
   6  18   2      343.50      379.73      6.72 o 
   7  18   2       51.11       41.77      4.85 o 
   8  18   2      683.47      676.48     11.53 o 
   9  18   2      124.43       94.39      6.89 o 
  10  18   2        1.04       12.75      5.91 o 
  11  18   2       16.83       34.47      6.99 o 
  12  18   2       80.01       86.29      8.86 o 
   0  19   2      121.73      183.38      6.87 o 
   1  19   2      857.34      888.30      8.91 o 
   2  19   2      749.50      700.60      7.50 o 
   3  19   2       93.65      126.30      4.37 o 
   4  19   2     1427.75     1481.56     12.84 o 
   5  19   2       34.21       31.83      3.31 o 
   6  19   2      118.20      137.66      5.40 o 
   7  19   2        8.24        6.37      4.35 o 
   8  19   2       13.90       16.95      4.70 o 
   9  19   2      110.46      111.64      7.72 o 
  10  19   2       31.50       17.16      6.23 o 
  11  19   2       10.13        4.16      6.99 o 
  12  19   2        4.25       -7.23      7.37 o 
   0  20   2      565.55      435.12     12.11 o 
   1  20   2      512.81      484.70      6.79 o 
   2  20   2      980.99      927.65      9.15 o 
   3  20   2       18.93       21.00      2.95 o 
   4  20   2      232.25      318.03      7.60 o 
   5  20   2      276.18      258.32      6.42 o 
   6  20   2     1275.26     1329.77     15.10 o 
   7  20   2      594.33      635.68     11.22 o 
   8  20   2       19.20        8.40      4.60 o 
   9  20   2      150.78      155.03      8.84 o 
  10  20   2        3.60       -5.69      5.69 o 
  11  20   2       11.14       -3.71      6.91 o 
  12  20   2       15.19        0.82      8.11 o 
   0  21   2     1447.89     1423.65     18.24 o 
   1  21   2       23.97       21.00      2.78 o 
   2  21   2     3051.56     2896.19     19.28 o 
   3  21   2      351.68      322.43      6.29 o 
   4  21   2      384.19      399.06      7.03 o 
   5  21   2       88.84      130.64      5.58 o 
   6  21   2        1.26       21.68      5.00 o 
   7  21   2        3.92       16.59      5.00 o 
   8  21   2       39.08       50.57      5.65 o 
   9  21   2      250.32      306.67     10.65 o 
  10  21   2        2.39       -6.08      6.08 o 
  11  21   2      153.06      163.69     10.16 o 
   0  22   2        2.47       67.86      6.16 o 
   1  22   2      153.75      178.95      4.99 o 
   2  22   2      106.57      198.66      8.44 o 
   3  22   2      431.95      462.09      7.59 o 
   4  22   2       27.78       57.03      4.44 o 
   5  22   2     6807.63     6606.70     39.83 o 
   6  22   2        1.44       22.50      4.91 o 
   7  22   2      610.05      630.96     11.59 o 
   8  22   2      253.78      217.44      8.59 o 
   9  22   2       74.03       54.45      7.04 o 
  10  22   2        0.13       -3.18      6.90 o 
  11  22   2       46.67       57.53      8.43 o 
   0  23   2     1746.99     1670.97     25.85 o 
   1  23   2      475.79      511.03      7.68 o 
   2  23   2      248.09      246.75      5.92 o 
   3  23   2       28.67       32.41      4.01 o 
   4  23   2     4451.07     4224.92     28.52 o 
   5  23   2     1500.80     1580.82     21.88 o 
   6  23   2     1756.46     1730.32     18.68 o 
   7  23   2      222.44      205.23      7.72 o 
   8  23   2      210.15      187.69      8.41 o 
   9  23   2      177.16      209.86      9.97 o 
  10  23   2      157.73      170.00     10.22 o 
  11  23   2      340.87      334.85     13.27 o 
   0  24   2      871.64      803.30     35.30 o 
   1  24   2       29.87       54.15      4.28 o 
   2  24   2     2428.34     2613.73     19.62 o 
   3  24   2      743.12      707.74     10.18 o 
   4  24   2     1864.48     1830.61     24.63 o 
   5  24   2       25.49       70.92      5.63 o 
   6  24   2       13.85       22.16      4.72 o 
   7  24   2      222.05      224.67      8.02 o 
   8  24   2       24.59       20.15      5.78 o 
   9  24   2        4.24        8.97      6.30 o 
  10  24   2        0.33       -3.09      7.08 o 
  11  24   2       36.86       43.20      9.45 o 
   0  25   2     1746.00     1666.73     23.00 o 
   1  25   2       60.34       59.82      4.85 o 
   2  25   2      105.32      151.64      6.36 o 
   3  25   2        4.77        4.17      4.02 o 
   4  25   2      850.81      909.51     11.64 o 
   5  25   2       45.99       52.02      5.29 o 
   6  25   2      250.46      226.97      9.22 o 
   7  25   2       49.02       55.56      5.89 o 
   8  25   2       37.38       25.13      6.10 o 
   9  25   2       43.57       60.99      8.18 o 
  10  25   2      114.05      107.41      9.35 o 
   0  26   2      115.62      101.13      8.53 o 
   1  26   2       59.82       69.18      5.19 o 
   2  26   2     1201.22     1271.54     13.41 o 
   3  26   2        7.45        6.37      4.14 o 
   4  26   2     1040.06     1018.99     13.17 o 
   5  26   2      115.01      116.46      6.49 o 
   6  26   2      299.39      288.38      8.85 o 
   7  26   2      541.29      558.58     12.11 o 
   8  26   2      165.00      156.76      9.05 o 
   9  26   2      116.59      105.96      9.90 o 
  10  26   2        5.77        3.08      7.29 o 
   0  27   2      429.80      391.27     11.86 o 
   1  27   2        4.63       -0.57      4.05 o 
   2  27   2     1014.24      973.81     11.93 o 
   3  27   2       23.14        9.04      4.22 o 
   4  27   2       92.01       95.19      5.77 o 
   5  27   2      148.03      131.76      6.49 o 
   6  27   2      238.74      236.49      8.55 o 
   7  27   2       19.70       53.09      6.01 o 
   8  27   2       19.32       30.96      6.50 o 
   9  27   2       12.41       12.13      7.27 o 
  10  27   2       26.04       21.42      8.40 o 
   0  28   2       80.16       75.39      7.70 o 
   1  28   2      755.66      723.05     11.22 o 
   2  28   2      509.77      613.02     11.04 o 
   3  28   2      179.88      170.60      7.25 o 
   4  28   2        1.71        0.07      4.39 o 
   5  28   2     1043.21      960.14     13.43 o 
   6  28   2       76.93       72.21      6.36 o 
   7  28   2      133.12      115.93      7.28 o 
   8  28   2       27.45       23.04      6.62 o 
   9  28   2       68.51       44.40      8.51 o 
   0  29   2        2.44        6.89      5.96 o 
   1  29   2       23.14       49.07      4.99 o 
   2  29   2       69.46       70.20      5.66 o 
   3  29   2        1.44       -4.31      4.31 o 
   4  29   2      378.13      367.07      9.61 o 
   5  29   2       23.81       41.37      5.33 o 
   6  29   2      292.01      250.27      8.54 o 
   7  29   2      146.07      158.79      8.57 o 
   8  29   2        0.07       -2.92      6.52 o 
   9  29   2       61.52       61.56      8.81 o 
   0  30   2     1353.89     1303.35     21.06 o 
   1  30   2      183.31      182.22      7.22 o 
   2  30   2       14.42       27.46      5.87 o 
   3  30   2       12.81       -4.13      4.53 o 
   4  30   2        9.02        1.96      4.89 o 
   5  30   2       13.49        3.74      5.10 o 
   6  30   2      211.61      213.81      9.21 o 
   7  30   2        6.06       11.44      6.24 o 
   8  30   2        0.56       -5.72      7.57 o 
   9  30   2       58.46       51.36      8.53 o 
   0  31   2       29.63       61.36      8.02 o 
   1  31   2      199.30      186.67      7.97 o 
   2  31   2      117.65      116.14      7.35 o 
   3  31   2      222.52      189.16      8.09 o 
   4  31   2        0.74       -5.12      5.12 o 
   5  31   2       46.86       42.76      6.87 o 
   6  31   2       45.02       45.58      7.23 o 
   7  31   2       75.64       64.94      7.54 o 
   8  31   2       73.47       75.92      9.89 o 
   0  32   2      266.85      230.45     11.00 o 
   1  32   2       21.06        9.48      5.23 o 
   2  32   2       32.84       33.14      5.72 o 
   3  32   2        8.80        8.15      5.42 o 
   4  32   2        9.71       -5.14      5.35 o 
   5  32   2       83.35       74.50      7.15 o 
   6  32   2       55.27       46.40      7.29 o 
   7  32   2       69.54       84.80      8.38 o 
   8  32   2        2.35       -7.68      7.87 o 
   0  33   2        9.13       -1.13      6.82 o 
   1  33   2       21.52       15.09      5.23 o 
   2  33   2      106.90      119.10      7.38 o 
   3  33   2       54.75       50.44      6.53 o 
   4  33   2       73.91       70.59      7.07 o 
   5  33   2       53.77       65.34      7.45 o 
   6  33   2       49.73       57.77      7.45 o 
   7  33   2       54.38       50.10      8.46 o 
   0  34   2        0.09       -4.26      8.46 o 
   1  34   2       66.46       54.01      6.77 o 
   2  34   2       10.75       15.51      6.09 o 
   3  34   2        1.27        4.61      5.88 o 
   4  34   2        4.00       -1.24      6.14 o 
   5  34   2        1.09       -4.63      6.70 o 
   6  34   2       20.48       19.12      8.03 o 
   0  35   2      169.02      210.61     15.28 o 
   1  35   2       73.79       70.99      7.39 o 
   2  35   2      198.31      223.95     11.13 o 
   3  35   2        3.19        1.86      7.35 o 
   4  35   2      494.32      483.84     13.02 o 
   5  35   2        8.92       10.34      7.58 o 
   6  35   2      162.96      173.36     10.87 o 
   0  36   2       48.29       47.71     10.49 o 
   1  36   2       29.16       25.67      6.34 o 
   2  36   2        2.34       16.85      7.42 o 
   3  36   2        1.09       -6.86      6.86 o 
   4  36   2       12.16       12.77      7.58 o 
   5  36   2        0.64       -6.88      7.16 o 
   0  37   2      213.45      258.95     17.50 o 
   1  37   2        2.29        1.86      7.00 o 
   2  37   2      231.41      258.36     14.16 o 
   3  37   2       40.60       25.04      8.05 o 
   4  37   2      109.46       92.34      9.52 o 
   0  38   2       37.52       53.05     12.10 o 
   1  38   2        0.19       -5.78      7.78 o 
   2  38   2        0.75        8.96      8.37 o 
   1   1   3     5516.53     4872.75     24.58 o 
   2   1   3      275.51      307.91      4.04 o 
   3   1   3     3438.62     3062.70     15.63 o 
   4   1   3      555.66      589.09      5.19 o 
   5   1   3       95.46       84.36      3.27 o 
   6   1   3      306.34      236.20      5.92 o 
   7   1   3       25.26        3.24      2.94 o 
   8   1   3       63.10       33.41      3.61 o 
   9   1   3      359.84      260.32      6.70 o 
  10   1   3      147.64      169.15      7.22 o 
  11   1   3       41.36       81.01      7.22 o 
  12   1   3       78.65      131.96      7.89 o 
  13   1   3       10.49        4.60      7.81 o 
   1   2   3     1225.35     1247.23     18.30 o 
   2   2   3       14.57       32.04      1.97 o 
   3   2   3       10.62       15.89      1.65 o 
   4   2   3      960.58      952.43      7.02 o 
   5   2   3      911.64      921.24      8.11 o 
   6   2   3     1124.76     1159.96     10.32 o 
   7   2   3      227.91      197.50      5.19 o 
   8   2   3       34.58       27.32      3.60 o 
   9   2   3      324.94      298.21      9.31 o 
  10   2   3      247.92      266.64     13.81 o 
  11   2   3      546.73      634.46     12.56 o 
  12   2   3       92.25      113.15      8.46 o 
  13   2   3       42.36       36.60      7.72 o 
   1   3   3     1469.77     1194.07      7.34 o 
   2   3   3     5353.69     5531.74     25.33 o 
   3   3   3     3332.07     2923.96     15.16 o 
   4   3   3     1242.58     1326.81      8.78 o 
   5   3   3      621.48      665.05      8.40 o 
   6   3   3       32.50       95.78      3.58 o 
   7   3   3      206.05      175.95      5.34 o 
   8   3   3        5.92       14.58      3.26 o 
   9   3   3        1.15       13.32      4.53 o 
  10   3   3      504.47      578.39     11.33 o 
  11   3   3       84.39      153.57      7.63 o 
  12   3   3       59.84      124.74      8.77 o 
  13   3   3      115.93      106.61      9.08 o 
   1   4   3       24.38       28.52      1.54 o 
   2   4   3        0.16        3.12      0.86 o 
   3   4   3     1248.06     1278.05     14.46 o 
   4   4   3      477.91      505.14      5.18 o 
   5   4   3      234.84      306.23      6.59 o 
   6   4   3     4043.78     4080.88     23.75 o 
   7   4   3     1077.02     1132.82     11.56 o 
   8   4   3      285.10      281.73      7.69 o 
   9   4   3      112.33       99.16      5.99 o 
  10   4   3      123.27      149.01      7.07 o 
  11   4   3      783.70      897.88     18.69 o 
  12   4   3     1081.17     1157.09     18.81 o 
  13   4   3      132.10      120.82     11.58 o 
   1   5   3     3052.11     2493.13     12.39 o 
   2   5   3      114.22      162.44      2.64 o 
   3   5   3      125.90       69.48      2.65 o 
   4   5   3     2626.46     3026.45     18.82 o 
   5   5   3    14231.30    14595.76     66.31 o 
   6   5   3     3362.20     3653.21     22.90 o 
   7   5   3     1270.92     1203.45     11.51 o 
   8   5   3       27.32       21.66      3.53 o 
   9   5   3        5.72       34.43      4.95 o 
  10   5   3      398.01      421.78     11.69 o 
  11   5   3      544.15      556.98     12.72 o 
  12   5   3      187.74      255.95     10.68 o 
  13   5   3        8.48        8.20      7.67 o 
   1   6   3      220.65      250.43      5.26 o 
   2   6   3      214.30      220.45      5.70 o 
   3   6   3      756.46      819.62      9.85 o 
   4   6   3    14608.75    15487.54     65.97 o 
   5   6   3     4353.83     4595.89     24.17 o 
   6   6   3     3167.86     3324.45     20.54 o 
   7   6   3        1.77       13.01      2.72 o 
   8   6   3       26.04       44.08      4.24 o 
   9   6   3      314.56      330.64      8.42 o 
  10   6   3      251.32      275.43      8.54 o 
  11   6   3        3.78        4.27      5.75 o 
  12   6   3       38.75       45.15      7.51 o 
  13   6   3        5.93        4.64      7.36 o 
   1   7   3     3442.98     3020.22     15.87 o 
   2   7   3     1108.89     1137.85      8.68 o 
   3   7   3    11318.74    11010.69     50.76 o 
   4   7   3       17.77       80.38      5.54 o 
   5   7   3     9178.03     9726.60     46.01 o 
   6   7   3      280.90      342.60      5.54 o 
   7   7   3      146.84      207.14      5.46 o 
   8   7   3     1360.12     1477.56     14.92 o 
   9   7   3      639.86      716.20     11.28 o 
  10   7   3       80.51       64.88      6.26 o 
  11   7   3      260.99      214.78      9.08 o 
  12   7   3      124.39       88.60      8.21 o 
  13   7   3      193.43      161.02     10.52 o 
   1   8   3      308.88      317.21      8.26 o 
   2   8   3     2409.22     2450.65     29.65 o 
   3   8   3        1.44       32.31      2.49 o 
   4   8   3      471.08      479.71      7.82 o 
   5   8   3       12.52       41.53      3.28 o 
   6   8   3       46.76       56.55      3.01 o 
   7   8   3       11.68       26.91      3.01 o 
   8   8   3      252.58      289.60      7.86 o 
   9   8   3      110.48      116.34      6.52 o 
  10   8   3        0.44       -4.76      4.76 o 
  11   8   3      114.47      101.76      7.44 o 
  12   8   3       31.17       28.77      7.26 o 
  13   8   3       33.60       23.24      8.16 o 
   1   9   3     4345.80     4140.54     20.74 o 
   2   9   3     5079.22     5421.06     25.70 o 
   3   9   3     8770.31     8957.25     41.39 o 
   4   9   3     4886.42     5546.99     27.83 o 
   5   9   3      163.60      180.43      5.58 o 
   6   9   3       21.31       31.29      2.74 o 
   7   9   3     1374.79     1189.23     12.17 o 
   8   9   3      169.05      196.96      7.02 o 
   9   9   3      143.97      173.69      7.38 o 
  10   9   3       96.61       88.15      6.50 o 
  11   9   3      157.79      171.44      8.88 o 
  12   9   3       74.22       83.56      7.73 o 
  13   9   3        1.96       -8.19      8.19 o 
   1  10   3     1797.51     2208.72     15.46 o 
   2  10   3      268.79      382.24      9.98 o 
   3  10   3      424.66      468.22      6.72 o 
   4  10   3      202.06      275.31      7.02 o 
   5  10   3      536.02      586.35      6.54 o 
   6  10   3      308.62      289.76      5.10 o 
   7  10   3        0.03       14.95      2.78 o 
   8  10   3      106.53       74.26      5.38 o 
   9  10   3      130.35      113.95      6.62 o 
  10  10   3      338.46      337.56      9.89 o 
  11  10   3       44.45       37.64      6.63 o 
  12  10   3       52.46       39.59      7.01 o 
  13  10   3        9.52        2.67      7.38 o 
   1  11   3     2940.39     2652.29     14.39 o 
   2  11   3     2266.68     2675.24     14.74 o 
   3  11   3     3448.77     2874.29     16.64 o 
   4  11   3      641.64      644.25      6.73 o 
   5  11   3        1.72        8.87      3.60 o 
   6  11   3     1199.62     1186.69     12.38 o 
   7  11   3      570.63      531.49      7.68 o 
   8  11   3       38.51       23.54      4.60 o 
   9  11   3        0.03       -4.67      4.67 o 
  10  11   3      213.42      224.23      8.62 o 
  11  11   3      107.63      126.22      8.24 o 
  12  11   3        2.52       14.54      6.50 o 
  13  11   3       26.54       10.05      7.66 o 
   1  12   3     1044.37     1226.71      8.47 o 
   2  12   3       21.35       20.28      1.85 o 
   3  12   3      106.95      119.26      3.77 o 
   4  12   3      748.79      754.91      7.54 o 
   5  12   3      838.73      946.73      9.30 o 
   6  12   3      925.39      996.05     10.06 o 
   7  12   3      145.96      124.35      4.06 o 
   8  12   3      200.23      185.16      7.10 o 
   9  12   3        3.46       -4.57      4.57 o 
  10  12   3      184.38      190.28      8.23 o 
  11  12   3       86.33       95.48      7.65 o 
  12  12   3      243.98      247.88     10.81 o 
  13  12   3        0.48        8.82      7.71 o 
   1  13   3     2729.55     2608.95     14.36 o 
   2  13   3      921.08      855.93      7.50 o 
   3  13   3     2034.19     1738.69     12.56 o 
   4  13   3      941.58     1028.39      9.23 o 
   5  13   3      204.71      230.86      4.84 o 
   6  13   3      163.18      129.37      4.45 o 
   7  13   3       69.22       99.03      4.86 o 
   8  13   3      336.56      319.67      8.70 o 
   9  13   3       36.26       44.34      5.78 o 
  10  13   3       30.56       24.58      5.53 o 
  11  13   3      103.61      121.81      8.22 o 
  12  13   3       12.85       35.95      7.17 o 
  13  13   3      239.06      251.34     12.82 o 
   1  14   3       22.91       43.10      1.81 o 
   2  14   3      534.85      650.16      8.52 o 
   3  14   3     1435.24     1454.33     14.02 o 
   4  14   3       95.05      123.59      3.93 o 
   5  14   3       25.61       27.74      2.91 o 
   6  14   3        2.84       -2.26      2.65 o 
   7  14   3      232.11      196.62      5.95 o 
   8  14   3        1.96       -4.34      4.34 o 
   9  14   3        2.57       -4.85      4.85 o 
  10  14   3       52.08       45.82      6.38 o 
  11  14   3        0.13        3.11      6.13 o 
  12  14   3      399.39      452.19     20.89 o 
   1  15   3     4461.53     4496.65     24.15 o 
   2  15   3      794.90      847.95      7.77 o 
   3  15   3     1234.06     1093.41     10.69 o 
   4  15   3        0.74        1.07      2.19 o 
   5  15   3      561.52      600.66      8.16 o 
   6  15   3      319.32      256.81      6.28 o 
   7  15   3      214.03      160.48      5.82 o 
   8  15   3      314.34      287.10      8.52 o 
   9  15   3        6.83       -4.74      4.74 o 
  10  15   3       82.21       50.28      6.85 o 
  11  15   3      195.13      202.17     10.49 o 
  12  15   3      141.50      160.61     10.22 o 
   1  16   3      141.79      123.35      4.59 o 
   2  16   3      288.01      321.53      5.76 o 
   3  16   3      169.63      200.18      5.18 o 
   4  16   3      958.90      909.03      9.85 o 
   5  16   3       57.76       68.84      4.10 o 
   6  16   3      140.58      144.64      5.63 o 
   7  16   3        1.03       -3.83      3.83 o 
   8  16   3      288.26      268.33      9.41 o 
   9  16   3      110.89      104.89      7.11 o 
  10  16   3        2.62       -5.84      5.94 o 
  11  16   3       58.74       70.35      8.29 o 
  12  16   3        3.74        4.32      7.78 o 
   1  17   3     2156.39     2197.38     14.56 o 
   2  17   3       27.01       10.63      2.09 o 
   3  17   3     1886.14     1668.49     14.40 o 
   4  17   3       97.81      106.89      4.22 o 
   5  17   3      910.31      951.75     11.22 o 
   6  17   3      244.11      215.14      6.79 o 
   7  17   3        4.40       -3.69      3.69 o 
   8  17   3       32.93        9.34      5.19 o 
   9  17   3      213.85      247.26      9.47 o 
  10  17   3       57.09       57.58      7.38 o 
  11  17   3       16.93        6.26      6.82 o 
  12  17   3       10.99       -2.94      8.10 o 
   1  18   3        1.62       15.51      2.69 o 
   2  18   3       34.81       36.73      2.66 o 
   3  18   3      297.94      287.14      5.58 o 
   4  18   3       69.24       70.81      4.60 o 
   5  18   3       73.03       88.93      4.49 o 
   6  18   3     1709.21     1740.87     17.45 o 
   7  18   3       61.22       53.79      5.09 o 
   8  18   3       22.98        3.61      5.30 o 
   9  18   3       60.59       65.65      7.17 o 
  10  18   3        0.20       -6.15      6.15 o 
  11  18   3       69.42       40.51      8.06 o 
  12  18   3      112.43      119.67     11.75 o 
   1  19   3     1357.45     1315.74     11.78 o 
   2  19   3       21.85       24.90      2.65 o 
   3  19   3       94.98       77.51      3.84 o 
   4  19   3        0.36       -3.36      3.36 o 
   5  19   3      558.65      602.79     10.10 o 
   6  19   3      261.58      240.61      7.57 o 
   7  19   3      900.74      821.72     12.18 o 
   8  19   3        2.48       -5.15      5.15 o 
   9  19   3      293.95      323.03     11.23 o 
  10  19   3        9.49       -6.21      6.21 o 
  11  19   3        5.14       -6.44      6.70 o 
  12  19   3       12.70        7.95      7.95 o 
   1  20   3      790.66      834.55      9.66 o 
   2  20   3      190.34      230.16      5.21 o 
   3  20   3      529.98      520.77      7.39 o 
   4  20   3        0.27       -3.57      3.57 o 
   5  20   3        0.01       -4.08      4.08 o 
   6  20   3        0.54        7.11      4.45 o 
   7  20   3      213.48      232.66      7.84 o 
   8  20   3        1.15       -5.04      5.04 o 
   9  20   3      113.77      125.25      8.57 o 
  10  20   3        1.40       -6.77      6.77 o 
  11  20   3        7.69       -6.72      6.72 o 
   1  21   3     1819.43     1783.66     15.39 o 
   2  21   3       90.37       66.35      3.63 o 
   3  21   3     3114.63     2893.12     20.33 o 
   4  21   3       85.72       83.77      5.44 o 
   5  21   3        0.51       -3.96      3.96 o 
   6  21   3      965.21      917.80     14.63 o 
   7  21   3      248.36      235.41      8.37 o 
   8  21   3       24.80       26.42      6.32 o 
   9  21   3       17.54       20.92      6.72 o 
  10  21   3        1.83       -6.41      6.41 o 
  11  21   3       75.75       63.04      9.20 o 
   1  22   3      203.34      278.81      7.95 o 
   2  22   3      256.31      279.46      6.75 o 
   3  22   3        3.27       48.16      5.20 o 
   4  22   3      108.20       94.61      5.80 o 
   5  22   3       56.78       31.57      6.17 o 
   6  22   3      189.36      156.72      7.33 o 
   7  22   3      269.00      306.74      8.85 o 
   8  22   3      262.28      276.95     14.60 o 
   9  22   3       24.60       10.34      6.26 o 
  10  22   3      129.20      109.38      9.30 o 
  11  22   3       42.08       26.07      8.50 o 
   1  23   3      334.86      341.60      7.49 o 
   2  23   3       20.62       28.81      4.11 o 
   3  23   3      230.52      216.30      6.45 o 
   4  23   3      196.91      227.72      9.32 o 
   5  23   3       14.38       19.32      5.37 o 
   6  23   3      158.20      134.54      7.07 o 
   7  23   3      259.40      246.26      8.59 o 
   8  23   3       17.90       15.20      6.21 o 
   9  23   3       35.14       44.49      7.77 o 
  10  23   3       20.31        0.84      7.45 o 
  11  23   3        5.85       -7.21      7.21 o 
   1  24   3      574.70      576.33      9.68 o 
   2  24   3      313.15      307.66      7.58 o 
   3  24   3      926.56      946.44     15.16 o 
   4  24   3     1211.97     1172.62     14.48 o 
   5  24   3      646.60      574.29     10.94 o 
   6  24   3       62.97       36.84      5.94 o 
   7  24   3      115.69      118.77      7.18 o 
   8  24   3      300.24      275.58     11.35 o 
   9  24   3        4.32        0.95      6.95 o 
  10  24   3       23.00       13.02      8.30 o 
   1  25   3       32.76       64.75      5.25 o 
   2  25   3     1561.11     1580.22     15.67 o 
   3  25   3     2687.64     2726.21     33.33 o 
   4  25   3      526.58      523.19     11.71 o 
   5  25   3      124.72      182.48      7.67 o 
   6  25   3        0.59       -4.90      4.90 o 
   7  25   3      349.28      310.34     11.22 o 
   8  25   3        1.71        6.21      6.75 o 
   9  25   3       29.26        8.15      6.96 o 
  10  25   3       21.85       25.54      8.14 o 
   1  26   3     1864.42     1874.44     18.16 o 
   2  26   3       26.95       48.34      4.91 o 
   3  26   3      154.13      203.33      7.48 o 
   4  26   3      989.43      983.12     13.83 o 
   5  26   3        9.78       24.12      4.96 o 
   6  26   3       79.62       49.86      6.22 o 
   7  26   3       67.74       66.04      7.55 o 
   8  26   3      100.67      120.43      9.24 o 
   9  26   3       19.39       10.24      7.36 o 
  10  26   3       97.01       88.01      9.49 o 
   1  27   3      748.51      810.40     12.73 o 
   2  27   3      124.12      101.26      6.36 o 
   3  27   3       37.83       40.63      5.40 o 
   4  27   3       77.87      118.50      6.56 o 
   5  27   3        0.39        3.24      4.93 o 
   6  27   3        0.99       -2.49      5.27 o 
   7  27   3      155.37      160.54      9.11 o 
   8  27   3        6.42       10.66      7.03 o 
   9  27   3       78.45       71.83      9.00 o 
   1  28   3       75.04      116.60      6.40 o 
   2  28   3        0.09       -4.38      4.38 o 
   3  28   3       43.90       30.92      5.18 o 
   4  28   3      765.19      734.81     12.42 o 
   5  28   3        5.73        0.17      4.89 o 
   6  28   3      563.86      537.43     12.32 o 
   7  28   3       49.06       53.34      7.67 o 
   8  28   3      130.45      140.55      9.65 o 
   9  28   3       60.91       62.44     11.47 o 
   1  29   3      503.96      532.43     10.85 o 
   2  29   3      287.36      274.41      9.11 o 
   3  29   3       56.66       41.31      6.19 o 
   4  29   3       59.67       65.83      6.42 o 
   5  29   3        1.67       -2.69      5.06 o 
   6  29   3      134.47      128.86      8.12 o 
   7  29   3        6.58       10.81      6.42 o 
   8  29   3       80.66       72.68      8.70 o 
   1  30   3       38.07       75.92      6.47 o 
   2  30   3      397.43      420.77     10.62 o 
   3  30   3      229.07      244.88     10.00 o 
   4  30   3       11.70       16.94      5.39 o 
   5  30   3       10.65       -3.49      5.40 o 
   6  30   3      379.38      422.44     11.40 o 
   7  30   3       17.45       12.35      7.31 o 
   8  30   3       67.65       63.09     10.14 o 
   1  31   3       56.83       58.07      6.72 o 
   2  31   3       55.29       74.14      6.77 o 
   3  31   3       31.67       40.60      5.81 o 
   4  31   3       46.89       21.69      5.82 o 
   5  31   3        2.03       -5.19      5.19 o 
   6  31   3       53.83       52.41      7.11 o 
   7  31   3        0.73       -7.00      7.00 o 
   1  32   3        0.02       -5.29      5.29 o 
   2  32   3      154.95      163.14      8.64 o 
   3  32   3       10.11       10.21      5.62 o 
   4  32   3      218.62      227.89      9.83 o 
   5  32   3        0.23       -5.86      6.29 o 
   6  32   3       17.85        9.39      7.50 o 
   7  32   3       35.50       11.20      7.24 o 
   1  33   3       36.10       14.96      6.73 o 
   2  33   3       30.72       32.04      6.51 o 
   3  33   3      100.19       89.79      8.52 o 
   4  33   3        1.30       -3.36      6.76 o 
   5  33   3       13.33       12.15      6.92 o 
   6  33   3       14.76        5.87      8.08 o 
   1  34   3       28.72        7.16      6.24 o 
   2  34   3      144.63      135.03      9.71 o 
   3  34   3       79.74       74.99      8.80 o 
   4  34   3      132.75      146.99     10.40 o 
   5  34   3        0.06       -7.14      7.14 o 
   6  34   3      161.19      156.46     11.79 o 
   1  35   3        1.95       -4.85      6.44 o 
   2  35   3       17.74        7.13      7.39 o 
   3  35   3      171.54      152.30     10.36 o 
   4  35   3       37.18       39.10      7.71 o 
   5  35   3       73.74       62.22      8.21 o 
   1  36   3       69.29       54.49      9.39 o 
   2  36   3       14.90        7.06      8.28 o 
   3  36   3       56.21       52.85      8.12 o 
   4  36   3      262.68      273.33     14.30 o 
   1  37   3        4.04       -6.79      7.14 o 
   2  37   3        4.74       -7.58      7.58 o 
   0   0   4    10117.81     9736.54    118.75 o 
   1   0   4       27.85       32.91      2.19 o 
   2   0   4       23.04       23.12      1.76 o 
   3   0   4       20.58        0.77      2.47 o 
   4   0   4       89.81       32.82      2.73 o 
   5   0   4       70.78       61.60      4.39 o 
   6   0   4        0.27       -4.33      4.33 o 
   7   0   4      144.47      111.79      6.91 o 
   8   0   4        8.86        3.68      6.47 o 
   9   0   4      940.82     1112.79     36.00 o 
  10   0   4      223.51      212.90     13.44 o 
  11   0   4      652.47      734.95     20.63 o 
  12   0   4       65.29       58.63     11.59 o 
  13   0   4      122.99      160.14     15.43 o 
   0   1   4      337.05      387.94     11.66 o 
   1   1   4      287.04      329.10      5.63 o 
   2   1   4      119.09      143.15      2.77 o 
   3   1   4     1159.10     1281.74      9.58 o 
   4   1   4      115.03      115.18      2.94 o 
   5   1   4       34.41       46.40      2.46 o 
   6   1   4       93.60       73.09      3.86 o 
   7   1   4       12.97       12.02      3.37 o 
   8   1   4      172.32      219.26      7.39 o 
   9   1   4     1755.11     1854.51     27.79 o 
  10   1   4      275.12      319.37     16.72 o 
  11   1   4      182.26      232.45     10.12 o 
  12   1   4       16.05       11.59      7.17 o 
  13   1   4       53.77       61.40      9.10 o 
   0   2   4      394.32      548.65     10.63 o 
   1   2   4        0.02        7.66      1.25 o 
   2   2   4        5.45        2.62      1.06 o 
   3   2   4      200.51      104.68      2.61 o 
   4   2   4      231.71      153.21      3.05 o 
   5   2   4     1391.12     1353.73      9.84 o 
   6   2   4       87.65      123.22      4.45 o 
   7   2   4     1943.38     1897.00     16.01 o 
   8   2   4     1252.03     1235.01     14.54 o 
   9   2   4     1876.59     1970.17     22.26 o 
  10   2   4      817.13      805.61     16.43 o 
  11   2   4      539.82      608.22     15.07 o 
  12   2   4      138.75      121.00     10.57 o 
  13   2   4      189.21      230.74     12.35 o 
   0   3   4      143.30      131.34      5.50 o 
   1   3   4      351.83      327.54      3.83 o 
   2   3   4      919.08      965.00      8.41 o 
   3   3   4      702.95      748.74      6.16 o 
   4   3   4       58.93       66.25      2.51 o 
   5   3   4      152.83      135.34      3.50 o 
   6   3   4        5.50        6.60      2.41 o 
   7   3   4      464.71      512.41      9.10 o 
   8   3   4      581.45      633.74     17.30 o 
   9   3   4      105.30      196.08      7.67 o 
  10   3   4       25.73       79.93      6.98 o 
  11   3   4       31.37       61.75      7.84 o 
  12   3   4        4.42        3.85      7.05 o 
  13   3   4       20.63       34.56      8.55 o 
   0   4   4      265.65      215.03      4.25 o 
   1   4   4      867.08     1024.03      8.21 o 
   2   4   4      403.00      446.40      4.31 o 
   3   4   4     3656.09     3622.09     19.16 o 
   4   4   4      121.79      192.55      4.81 o 
   5   4   4     1030.25     1092.44      9.01 o 
   6   4   4      247.98      283.41      5.64 o 
   7   4   4     3272.39     3072.81     21.85 o 
   8   4   4      269.64      266.61      7.98 o 
   9   4   4     1892.74     1935.48     19.89 o 
  10   4   4      186.32      219.95      9.98 o 
  11   4   4        1.85       -1.66      6.64 o 
  12   4   4       54.15       40.66      8.17 o 
  13   4   4      162.07      171.96     12.29 o 
   0   5   4     4718.91     5182.27     40.41 o 
   1   5   4     1312.72     1465.57     10.99 o 
   2   5   4      835.31     1000.73      9.32 o 
   3   5   4      751.25      845.91      7.16 o 
   4   5   4      151.41      193.82      5.34 o 
   5   5   4     1755.47     1829.94     15.43 o 
   6   5   4      402.50      410.70      6.25 o 
   7   5   4      382.31      451.54      9.10 o 
   8   5   4        3.50       14.01      4.86 o 
   9   5   4      676.47      801.02     14.97 o 
  10   5   4      430.23      504.86     13.45 o 
  11   5   4       12.73       10.70      7.01 o 
  12   5   4        0.37       -6.94      6.94 o 
  13   5   4        2.11       -2.22      8.09 o 
   0   6   4     4838.16     5145.70     35.24 o 
   1   6   4     1174.27     1321.78      9.51 o 
   2   6   4      349.88      521.85      6.04 o 
   3   6   4      987.58      839.42      7.33 o 
   4   6   4     3139.19     3655.85     18.80 o 
   5   6   4     1349.55     1356.04     10.37 o 
   6   6   4      226.96      228.65      4.85 o 
   7   6   4      671.47      609.95      8.23 o 
   8   6   4      328.67      390.11     11.19 o 
   9   6   4      109.70      134.06      8.21 o 
  10   6   4       29.78       40.32      7.12 o 
  11   6   4        6.43        0.39      6.80 o 
  12   6   4       54.39       39.02      8.23 o 
  13   6   4       10.84        3.46      7.77 o 
   0   7   4     2944.76     3463.57     24.33 o 
   1   7   4       36.55       51.10      3.07 o 
   2   7   4     1088.40      971.45     14.43 o 
   3   7   4        0.59        2.96      1.31 o 
   4   7   4      912.44      935.50      7.73 o 
   5   7   4     1126.56     1223.93     10.13 o 
   6   7   4       35.71       41.03      3.10 o 
   7   7   4      488.95      477.25      8.28 o 
   8   7   4     4584.21     4635.32     33.61 o 
   9   7   4     1477.08     1396.86     18.45 o 
  10   7   4        1.41       -0.36      6.31 o 
  11   7   4       77.20       75.79      8.34 o 
  12   7   4        0.77       -6.91      6.91 o 
  13   7   4        4.53       -7.99      7.99 o 
   0   8   4     4737.07     5257.65     40.11 o 
   1   8   4      402.46      396.29      5.61 o 
   2   8   4      460.77      424.90      7.00 o 
   3   8   4        4.10       29.76      1.94 o 
   4   8   4       35.49       32.91      2.27 o 
   5   8   4     4399.03     4358.51     24.92 o 
   6   8   4       34.10       62.80      3.44 o 
   7   8   4      544.97      544.64      8.78 o 
   8   8   4      579.65      637.90     14.41 o 
   9   8   4        2.21       35.42      6.13 o 
  10   8   4      223.16      224.33     10.25 o 
  11   8   4      313.66      337.38     12.45 o 
  12   8   4       33.42       12.60      7.62 o 
  13   8   4       34.98       36.79      8.46 o 
   0   9   4     2673.77     2835.01     24.42 o 
   1   9   4      119.45       86.20      4.26 o 
   2   9   4      797.02      622.95      9.59 o 
   3   9   4       85.58       93.53      2.82 o 
   4   9   4      140.45      201.03      4.09 o 
   5   9   4      576.47      659.29      8.45 o 
   6   9   4      605.71      615.20      8.28 o 
   7   9   4     1066.34     1111.15     13.56 o 
   8   9   4     1016.81      984.04     14.16 o 
   9   9   4       25.59       35.86      6.09 o 
  10   9   4        3.69        7.37      6.51 o 
  11   9   4        3.78       11.45      7.11 o 
  12   9   4        2.47       -1.04      6.96 o 
  13   9   4      171.82      142.09     11.42 o 
   0  10   4     3656.67     3467.03     34.69 o 
   1  10   4       41.89       32.54      2.12 o 
   2  10   4      297.16      408.79      5.54 o 
   3  10   4       20.68        7.33      1.52 o 
   4  10   4       10.75       32.34      2.44 o 
   5  10   4      197.73      187.59      4.33 o 
   6  10   4      209.40      248.50      6.16 o 
   7  10   4      418.68      398.96      9.68 o 
   8  10   4       48.98       67.34      5.69 o 
   9  10   4     1455.05     1485.32     18.86 o 
  10  10   4      227.07      226.73     10.41 o 
  11  10   4      159.15      177.41     10.11 o 
  12  10   4       22.43        3.88      8.06 o 
   0  11   4     5377.78     5491.90     44.72 o 
   1  11   4      184.41      258.92      4.74 o 
   2  11   4      595.07      544.21      5.86 o 
   3  11   4      159.31      153.02      3.68 o 
   4  11   4      115.18      177.14      4.03 o 
   5  11   4      445.27      445.95      6.17 o 
   6  11   4        2.14       -1.85      3.03 o 
   7  11   4      334.26      305.89      8.53 o 
   8  11   4       33.78       15.35      4.80 o 
   9  11   4        1.51       16.53      5.50 o 
  10  11   4       38.50       35.12      6.64 o 
  11  11   4       24.79       37.71      7.44 o 
  12  11   4        2.15        0.28      7.51 o 
   0  12   4     2447.38     2351.10     36.73 o 
   1  12   4     1229.24     1484.90     10.60 o 
   2  12   4      433.63      571.55      6.82 o 
   3  12   4       11.29       24.69      2.36 o 
   4  12   4      102.88       76.61      3.09 o 
   5  12   4      116.40      108.31      3.94 o 
   6  12   4       19.23       17.24      3.34 o 
   7  12   4      157.13      154.57      6.16 o 
   8  12   4        1.51       -4.94      4.94 o 
   9  12   4       30.99       28.76      5.95 o 
  10  12   4       75.93       67.59      7.33 o 
  11  12   4      341.95      362.66     12.38 o 
  12  12   4        0.01       -3.30      7.21 o 
   0  13   4     4044.77     3677.96     30.41 o 
   1  13   4      203.02      271.40      4.45 o 
   2  13   4      170.21      154.73      3.70 o 
   3  13   4       50.12       61.73      3.10 o 
   4  13   4      509.17      445.97      6.04 o 
   5  13   4      262.30      250.95      5.02 o 
   6  13   4      104.36      120.53      5.46 o 
   7  13   4       45.03       14.86      4.23 o 
   8  13   4        1.68       -4.48      4.48 o 
   9  13   4       56.75       50.44      6.28 o 
  10  13   4      378.08      332.56     11.58 o 
  11  13   4        1.80       13.48      6.62 o 
  12  13   4       21.05       28.63      8.63 o 
   0  14   4      412.77      340.97     15.38 o 
   1  14   4        2.00        6.71      1.96 o 
   2  14   4      226.05      282.70      4.73 o 
   3  14   4      185.24      131.19      4.09 o 
   4  14   4      287.53      275.38      6.77 o 
   5  14   4      282.60      261.38      4.93 o 
   6  14   4       44.94       37.29      4.45 o 
   7  14   4      303.64      295.30      8.06 o 
   8  14   4      100.79       64.40      6.29 o 
   9  14   4      101.85      126.64      7.72 o 
  10  14   4        3.02        8.24      6.08 o 
  11  14   4      130.78      153.07     10.43 o 
  12  14   4      344.43      365.85     16.63 o 
   0  15   4     1391.66     1254.04     13.60 o 
   1  15   4        0.31        3.84      1.96 o 
   2  15   4       82.95       64.40      2.86 o 
   3  15   4        3.60        4.49      2.37 o 
   4  15   4      302.06      228.59      5.69 o 
   5  15   4       20.38        5.37      3.33 o 
   6  15   4      152.52      117.37      5.59 o 
   7  15   4        6.07       -4.01      4.01 o 
   8  15   4        2.41       -4.53      4.53 o 
   9  15   4      189.99      175.11      8.39 o 
  10  15   4        7.79        6.94      6.58 o 
  11  15   4        0.54       -0.36      6.90 o 
  12  15   4       50.30       79.03     10.30 o 
   0  16   4      879.91      861.72     15.07 o 
   1  16   4      142.10      123.16      3.39 o 
   2  16   4      364.01      452.96      5.91 o 
   3  16   4      534.13      428.87      6.52 o 
   4  16   4       65.24      112.33      5.45 o 
   5  16   4      249.60      258.24      7.35 o 
   6  16   4        0.30       -3.47      3.47 o 
   7  16   4      128.48      104.36      6.27 o 
   8  16   4        6.95       -4.88      4.88 o 
   9  16   4      402.84      460.00     12.50 o 
  10  16   4      126.90      106.86      8.94 o 
  11  16   4        5.86       18.63      7.97 o 
  12  16   4        1.94        1.48      9.89 o 
   0  17   4      819.65      732.76      9.55 o 
   1  17   4        0.13       -0.11      1.55 o 
   2  17   4      226.95      206.67      4.81 o 
   3  17   4      165.88      180.64      4.63 o 
   4  17   4       21.58       14.60      2.99 o 
   5  17   4       37.45       27.63      4.19 o 
   6  17   4       56.65       41.19      4.81 o 
   7  17   4        0.43       -4.49      4.49 o 
   8  17   4      207.23      203.03      8.84 o 
   9  17   4        1.28        3.22      5.63 o 
  10  17   4        0.66       -4.60      6.47 o 
  11  17   4      138.18      115.89     10.87 o 
   0  18   4        0.09       16.20      2.69 o 
   1  18   4        0.65        5.02      2.43 o 
   2  18   4        1.85        8.21      2.55 o 
   3  18   4      332.88      275.61      6.66 o 
   4  18   4      223.68      178.70      7.71 o 
   5  18   4      446.54      471.08      9.83 o 
   6  18   4        7.50        4.49      5.04 o 
   7  18   4      270.54      276.48      9.39 o 
   8  18   4      175.70      204.60      8.75 o 
   9  18   4        4.74        5.71      6.20 o 
  10  18   4        2.19       -2.55      6.69 o 
  11  18   4        0.41       -7.76      7.76 o 
   0  19   4      853.04      738.54      9.64 o 
   1  19   4       97.54       99.63      3.71 o 
   2  19   4      807.29      757.59      9.32 o 
   3  19   4      162.02      185.05      5.94 o 
   4  19   4      278.99      267.00      8.22 o 
   5  19   4       15.62       29.92      5.12 o 
   6  19   4      372.48      346.21     12.10 o 
   7  19   4        6.00        6.54      5.25 o 
   8  19   4      353.25      361.47     10.80 o 
   9  19   4        0.89       -5.86      5.86 o 
  10  19   4       61.04       44.85      8.70 o 
  11  19   4       17.87       -8.24      8.24 o 
   0  20   4      154.53      128.99     12.06 o 
   1  20   4      359.83      337.48      6.71 o 
   2  20   4       13.75       21.73      3.58 o 
   3  20   4       27.65       12.15      4.01 o 
   4  20   4       54.49       35.45      5.10 o 
   5  20   4      506.23      525.87     11.57 o 
   6  20   4        4.00        2.35      5.23 o 
   7  20   4      113.34      118.61      7.52 o 
   8  20   4      215.31      233.27      9.59 o 
   9  20   4       16.21       12.25      6.35 o 
  10  20   4       55.28       50.86      9.15 o 
  11  20   4       16.03       13.15      9.54 o 
   0  21   4      960.50      911.15     16.99 o 
   1  21   4     1124.65     1137.88     12.64 o 
   2  21   4     2447.63     2263.83     20.64 o 
   3  21   4      139.50      107.53      6.16 o 
   4  21   4      375.93      338.67      9.15 o 
   5  21   4      505.98      488.33     11.41 o 
   6  21   4      179.30      193.63      8.76 o 
   7  21   4       51.17       47.86      6.36 o 
   8  21   4      104.38       97.88      7.35 o 
   9  21   4       36.72       29.99      7.79 o 
  10  21   4      122.00       99.71     10.29 o 
   0  22   4     2327.31     2612.69     32.06 o 
   1  22   4      127.29      122.93      6.17 o 
   2  22   4      335.38      318.64     14.30 o 
   3  22   4       45.45       28.67      4.75 o 
   4  22   4      299.65      263.56      8.61 o 
   5  22   4      456.24      508.86     11.68 o 
   6  22   4        7.02       10.55      5.64 o 
   7  22   4       44.79       47.86      6.49 o 
   8  22   4        2.94       -1.57      5.62 o 
   9  22   4      104.17      114.46      9.68 o 
  10  22   4       71.04       76.84     10.14 o 
   0  23   4     8092.57     7659.29     65.08 o 
   1  23   4       41.70       59.34      4.98 o 
   2  23   4     1384.33     1298.20     14.94 o 
   3  23   4      233.91      225.17      8.44 o 
   4  23   4      255.41      258.94      8.73 o 
   5  23   4      936.65      865.23     14.93 o 
   6  23   4      403.17      427.75     11.43 o 
   7  23   4       24.76       22.08      6.00 o 
   8  23   4       89.05       78.70      7.81 o 
   9  23   4      332.23      307.95     13.97 o 
  10  23   4       14.40        9.89      8.79 o 
   0  24   4      153.12      334.21     28.50 o 
   1  24   4     1025.22     1066.91     13.03 o 
   2  24   4      163.52      208.35      7.85 o 
   3  24   4      608.90      570.41     11.36 o 
   4  24   4       48.53       29.79      5.55 o 
   5  24   4       25.50       39.91      5.80 o 
   6  24   4        2.43        3.70      5.44 o 
   7  24   4      545.21      589.12     14.10 o 
   8  24   4       14.30       18.34      6.68 o 
   9  24   4      163.52      180.38     12.87 o 
  10  24   4        6.44       -7.94      7.94 o 
   0  25   4     2603.01     2523.73     40.67 o 
   1  25   4        7.47       19.23      4.60 o 
   2  25   4     1224.74     1239.27     16.77 o 
   3  25   4      165.82      165.23      7.75 o 
   4  25   4      558.26      564.39     11.83 o 
   5  25   4        8.69       -4.97      4.97 o 
   6  25   4      306.49      322.59     11.84 o 
   7  25   4       39.42       51.63      7.35 o 
   8  25   4        7.91        6.21      6.56 o 
   9  25   4        0.12        7.42      8.42 o 
   0  26   4       35.48      119.69      9.27 o 
   1  26   4      579.17      579.14     11.80 o 
   2  26   4      615.49      703.89     13.38 o 
   3  26   4      433.59      412.24     11.16 o 
   4  26   4      549.73      487.72     11.60 o 
   5  26   4       35.32       29.16      6.17 o 
   6  26   4        0.98       -1.33      5.67 o 
   7  26   4      453.04      491.19     14.04 o 
   8  26   4        9.35       17.15      7.61 o 
   9  26   4      247.47      219.26     13.20 o 
   0  27   4      907.46      973.33     20.23 o 
   1  27   4      136.21      142.84      7.98 o 
   2  27   4      521.15      579.24     12.57 o 
   3  27   4      147.50      120.07      7.66 o 
   4  27   4      519.72      531.07     12.44 o 
   5  27   4       47.24       36.25      6.34 o 
   6  27   4       20.11       -6.00      6.00 o 
   7  27   4        6.77       14.16      6.64 o 
   8  27   4      216.25      203.76     12.67 o 
   9  27   4        0.57        4.15      9.75 o 
   0  28   4     2635.90     2650.10     35.26 o 
   1  28   4        0.00        5.74      5.82 o 
   2  28   4       22.74       31.01      6.21 o 
   3  28   4       29.52       22.62      5.92 o 
   4  28   4       76.36       75.03      7.23 o 
   5  28   4        2.17        5.52      5.95 o 
   6  28   4        0.36       -5.58      5.58 o 
   7  28   4       15.04       14.14      7.09 o 
   8  28   4      126.89      136.73     10.22 o 
   0  29   4        9.98       87.42     12.82 o 
   1  29   4      241.45      261.37     10.33 o 
   2  29   4       48.28       50.61      6.55 o 
   3  29   4       86.81       72.71      7.48 o 
   4  29   4      169.80      164.07      8.98 o 
   5  29   4       49.50       33.61      7.24 o 
   6  29   4       14.70       11.17      6.46 o 
   7  29   4        0.26       -6.52      6.52 o 
   8  29   4        0.51        0.73      8.27 o 
   0  30   4      100.62      123.11     12.39 o 
   1  30   4       58.43       49.65      7.15 o 
   2  30   4        4.71       10.58      6.00 o 
   3  30   4       32.30       32.05      6.73 o 
   4  30   4        7.91        2.91      5.98 o 
   5  30   4       39.25       47.15      7.15 o 
   6  30   4       10.22        5.53      6.41 o 
   7  30   4        1.44       -0.19      7.01 o 
   0  31   4       93.66      125.66     12.47 o 
   1  31   4       89.21       79.60      8.15 o 
   2  31   4      258.44      296.17     10.80 o 
   3  31   4        0.09        1.28      6.69 o 
   4  31   4      290.76      320.54     12.67 o 
   5  31   4        0.45       -2.40      6.16 o 
   6  31   4       84.07       80.70      8.30 o 
   7  31   4       58.42       51.25      8.60 o 
   0  32   4       47.26       46.45     10.45 o 
   1  32   4       60.75       62.96      8.79 o 
   2  32   4        0.63       -2.90      6.06 o 
   3  32   4        3.07        1.96      6.13 o 
   4  32   4      181.42      163.76      9.37 o 
   5  32   4       73.92       76.87      8.81 o 
   6  32   4       21.85        4.61      7.38 o 
   0  33   4        1.79        2.55     11.19 o 
   1  33   4       70.56       57.84      8.59 o 
   2  33   4       13.78       14.44      8.37 o 
   3  33   4       14.54       25.20      7.16 o 
   4  33   4      279.69      326.53     13.51 o 
   5  33   4      109.11      103.66      9.61 o 
   0  34   4        1.13        2.71     11.10 o 
   1  34   4       95.81      103.20      9.15 o 
   2  34   4      236.80      219.73     12.54 o 
   3  34   4       80.35       61.54      8.32 o 
   4  34   4      195.02      209.49     14.64 o 
   0  35   4      480.80      585.69     22.16 o 
   1  35   4        1.03       -6.97      6.97 o 
   2  35   4       42.99       53.35      9.90 o 
   3  35   4       74.31       73.63      9.37 o 
   0  36   4       21.72       74.66     12.14 o 
   1  36   4        0.38       -8.12      8.12 o 
   2  36   4       14.58       13.61      8.02 o 
   1   1   5     2865.95     2645.14     16.51 o 
   2   1   5       49.55       42.20      2.86 o 
   3   1   5      805.29      754.51      6.08 o 
   4   1   5      706.11      753.68      7.21 o 
   5   1   5       79.54       86.97      2.88 o 
   6   1   5     1670.69     1435.21     12.99 o 
   7   1   5       15.26       43.27      4.86 o 
   8   1   5      177.14      217.18      8.36 o 
   9   1   5      782.78      826.21     14.80 o 
  10   1   5       45.33       40.44      6.72 o 
  11   1   5        4.35       -6.55      6.55 o 
  12   1   5       60.48       74.50      9.86 o 
   1   2   5        1.78        5.44      2.44 o 
   2   2   5      828.88      856.78      7.66 o 
   3   2   5      137.98      124.74      2.37 o 
   4   2   5      242.37      206.26      3.93 o 
   5   2   5      229.68      252.79      5.75 o 
   6   2   5       50.78       82.86      3.57 o 
   7   2   5     1788.33     1756.78     18.13 o 
   8   2   5     1002.32     1011.68     23.99 o 
   9   2   5      197.72      197.91      8.74 o 
  10   2   5       86.87       76.05      7.63 o 
  11   2   5       87.73       74.03      8.58 o 
  12   2   5       57.54       37.48      9.33 o 
   1   3   5      746.59      556.71     10.03 o 
   2   3   5     2430.12     2872.95     19.62 o 
   3   3   5      148.42      108.36      2.97 o 
   4   3   5      225.17      201.32      3.81 o 
   5   3   5      832.40      822.16      7.94 o 
   6   3   5      105.43      167.55      6.25 o 
   7   3   5       15.59       71.30      5.33 o 
   8   3   5      381.10      361.90     10.24 o 
   9   3   5       83.63       78.81      7.46 o 
  10   3   5       15.08       12.70      6.53 o 
  11   3   5      158.98      141.98     10.55 o 
  12   3   5        4.18       -6.59      7.85 o 
   1   4   5      224.17      192.97      8.00 o 
   2   4   5     2520.89     2721.81     18.93 o 
   3   4   5       14.57       17.54      1.56 o 
   4   4   5      189.98      194.45      3.71 o 
   5   4   5      767.82      748.03      8.47 o 
   6   4   5     2604.31     2583.28     17.38 o 
   7   4   5      102.03      100.33      5.86 o 
   8   4   5        8.03        7.21      5.46 o 
   9   4   5        6.93       -5.64      5.64 o 
  10   4   5      183.96      179.00      9.70 o 
  11   4   5      136.43      123.42     10.26 o 
  12   4   5       26.67       19.47      9.61 o 
   1   5   5     4946.99     4802.85     38.90 o 
   2   5   5      411.04      376.36      7.12 o 
   3   5   5     1221.59     1161.77      8.40 o 
   4   5   5      119.86      115.49      3.24 o 
   5   5   5      305.51      247.33      5.34 o 
   6   5   5      855.79      776.81      8.49 o 
   7   5   5      434.14      482.70      9.59 o 
   8   5   5      334.34      362.71     11.02 o 
   9   5   5      180.79      151.32      8.65 o 
  10   5   5      103.94      107.82      8.27 o 
  11   5   5       19.44       12.33      7.37 o 
  12   5   5        6.78        8.45      9.47 o 
   1   6   5     1807.22     1937.84     23.98 o 
   2   6   5      141.82      146.73      4.79 o 
   3   6   5      143.20      156.24      3.53 o 
   4   6   5        1.53        3.30      1.49 o 
   5   6   5       99.82       83.44      3.85 o 
   6   6   5      177.94      209.02      7.86 o 
   7   6   5       12.79       23.40      4.59 o 
   8   6   5        0.85        9.65      5.96 o 
   9   6   5       18.64       31.21      6.44 o 
  10   6   5       11.42       36.09      7.01 o 
  11   6   5       29.18       29.52      7.67 o 
  12   6   5        5.36        5.74      8.74 o 
   1   7   5     2988.24     2768.82     16.33 o 
   2   7   5      324.68      301.44      4.59 o 
   3   7   5     1226.00     1169.82      9.05 o 
   4   7   5      665.94      664.55      6.78 o 
   5   7   5      844.50      796.78      8.34 o 
   6   7   5      779.48      726.42     10.12 o 
   7   7   5      204.42      251.30      9.71 o 
   8   7   5      200.57      239.10      9.37 o 
   9   7   5      410.11      366.81     11.68 o 
  10   7   5      992.87      948.59     19.81 o 
  11   7   5      150.90      132.54      9.84 o 
  12   7   5      272.16      292.24     14.16 o 
   1   8   5      278.50      248.18      5.69 o 
   2   8   5       78.50       63.02      2.67 o 
   3   8   5     1000.49     1043.69      8.22 o 
   4   8   5        9.91       13.28      2.21 o 
   5   8   5      414.92      383.93      6.11 o 
   6   8   5      889.47      894.36     11.14 o 
   7   8   5     2224.85     2161.62     20.73 o 
   8   8   5     1230.44     1199.05     18.08 o 
   9   8   5      840.26      808.07     16.95 o 
  10   8   5       38.00       73.24      7.90 o 
  11   8   5       77.95       83.93      9.01 o 
  12   8   5       44.68       49.99      9.66 o 
   1   9   5      279.14      186.60      3.35 o 
   2   9   5      286.16      239.32      4.39 o 
   3   9   5     1644.94     1600.85     11.42 o 
   4   9   5      126.99      115.25      3.58 o 
   5   9   5        6.64        6.23      2.08 o 
   6   9   5       42.11       62.21      4.87 o 
   7   9   5      738.25      875.92     12.76 o 
   8   9   5      489.55      566.94     12.97 o 
   9   9   5       11.78       37.75      6.71 o 
  10   9   5      100.25      105.55      9.03 o 
  11   9   5      157.08      156.53     10.71 o 
  12   9   5       92.56       55.70     10.03 o 
   1  10   5       83.82       95.24      2.96 o 
   2  10   5      161.85      156.46      4.67 o 
   3  10   5        0.06        3.83      1.57 o 
   4  10   5       88.93       96.91      3.07 o 
   5  10   5       51.69       40.50      3.20 o 
   6  10   5     1214.21     1193.69     14.27 o 
   7  10   5      674.41      763.70     12.32 o 
   8  10   5      593.06      594.25     13.16 o 
   9  10   5       29.04       29.05      6.28 o 
  10  10   5       40.36       29.09      7.55 o 
  11  10   5      142.69      111.44      9.84 o 
  12  10   5        0.39       -1.59      8.33 o 
   1  11   5     4377.08     4221.15     26.66 o 
   2  11   5      690.10      703.83      7.71 o 
   3  11   5      531.34      520.62      6.27 o 
   4  11   5       62.85       73.88      3.33 o 
   5  11   5        7.70       -1.84      3.01 o 
   6  11   5       42.17       42.26      4.47 o 
   7  11   5     1625.17     1649.75     18.97 o 
   8  11   5      321.44      358.34     10.95 o 
   9  11   5        1.17       -4.03      5.98 o 
  10  11   5       12.97       13.11      7.04 o 
  11  11   5      149.73      133.21     12.07 o 
  12  11   5       67.86      105.30     13.08 o 
   1  12   5      100.39      162.35      7.21 o 
   2  12   5       88.93      132.65      4.42 o 
   3  12   5     1043.40     1008.40      9.10 o 
   4  12   5        3.51        1.20      2.35 o 
   5  12   5       42.18       24.96      3.84 o 
   6  12   5       92.24       86.67      5.59 o 
   7  12   5        6.90       16.43      4.99 o 
   8  12   5       18.95       21.33      5.87 o 
   9  12   5       35.50       20.51      6.75 o 
  10  12   5        1.45        4.17      7.01 o 
  11  12   5       16.76       28.81      8.38 o 
  12  12   5       18.51       42.48     10.15 o 
   1  13   5     3407.80     3196.59     19.57 o 
   2  13   5     1028.46     1150.99     11.01 o 
   3  13   5      439.34      462.47      8.05 o 
   4  13   5       12.23        0.15      2.51 o 
   5  13   5      657.60      602.06      9.84 o 
   6  13   5      235.72      193.83      7.28 o 
   7  13   5        8.30       -4.58      4.58 o 
   8  13   5      179.77      183.61      9.53 o 
   9  13   5       33.12       39.43      7.34 o 
  10  13   5      189.95      173.62     11.29 o 
  11  13   5       50.12       41.88      9.87 o 
   1  14   5      424.12      441.87      6.91 o 
   2  14   5      137.82      176.81      4.46 o 
   3  14   5      973.72      946.83      8.55 o 
   4  14   5      195.61      207.09      7.12 o 
   5  14   5        1.02       -3.30      3.30 o 
   6  14   5      175.72      143.81      6.71 o 
   7  14   5      268.64      179.87      7.91 o 
   8  14   5      440.42      389.88     12.37 o 
   9  14   5        9.16       -0.36      6.80 o 
  10  14   5        4.45        4.24      7.51 o 
  11  14   5        9.09        0.78      8.06 o 
   1  15   5        0.60       12.43      2.48 o 
   2  15   5        6.92        7.26      2.52 o 
   3  15   5      462.12      477.79      7.84 o 
   4  15   5       39.35       19.78      3.73 o 
   5  15   5      205.90      168.73      6.89 o 
   6  15   5       26.92       24.11      4.85 o 
   7  15   5       18.39       18.20      5.21 o 
   8  15   5       77.87      108.90      9.02 o 
   9  15   5       46.64       42.46      8.06 o 
  10  15   5       67.17       30.84      9.08 o 
  11  15   5        4.72       -1.20      8.87 o 
   1  16   5        5.50       19.78      2.79 o 
   2  16   5      313.54      299.13      5.98 o 
   3  16   5      184.02      148.70      5.69 o 
   4  16   5      277.09      291.88      7.32 o 
   5  16   5      191.19      197.34      7.18 o 
   6  16   5      118.33       93.36      6.36 o 
   7  16   5      520.00      480.61     12.29 o 
   8  16   5      266.96      243.07     10.06 o 
   9  16   5      198.53      182.86     10.51 o 
  10  16   5        3.30        3.29      7.51 o 
  11  16   5       51.78       42.72      9.41 o 
   1  17   5     2167.22     2188.87     16.65 o 
   2  17   5       46.04       46.33      4.03 o 
   3  17   5       59.44       63.06      4.43 o 
   4  17   5       48.05       25.64      4.90 o 
   5  17   5     1303.56     1152.54     16.10 o 
   6  17   5        0.32       -5.11      5.11 o 
   7  17   5      351.06      349.87     10.82 o 
   8  17   5       19.93       24.25      6.35 o 
   9  17   5        0.09       -0.80      6.53 o 
  10  17   5      506.69      475.00     16.54 o 
  11  17   5       10.50        8.52      9.46 o 
   1  18   5      142.15      168.12      5.61 o 
   2  18   5        0.19       -0.93      3.70 o 
   3  18   5      142.88      128.97      6.02 o 
   4  18   5       65.05       72.40      6.25 o 
   5  18   5      433.98      474.30     11.38 o 
   6  18   5        5.31       -2.07      5.42 o 
   7  18   5       90.53       70.35      7.32 o 
   8  18   5       62.69       35.13      6.69 o 
   9  18   5       22.12       21.63      7.36 o 
  10  18   5        0.22       27.48      8.62 o 
   1  19   5     2362.88     2327.30     22.29 o 
   2  19   5     1966.60     1855.09     18.77 o 
   3  19   5      631.65      683.46     11.75 o 
   4  19   5       11.35        7.87      5.10 o 
   5  19   5      587.98      496.53     11.69 o 
   6  19   5       87.59       72.55      7.32 o 
   7  19   5        0.01       -1.48      5.77 o 
   8  19   5      364.52      375.35     12.48 o 
   9  19   5        0.12        3.01      7.44 o 
  10  19   5      113.72      133.79     11.25 o 
   1  20   5      137.98      173.18      7.38 o 
   2  20   5      849.25      862.45     14.34 o 
   3  20   5      174.67      199.26      7.52 o 
   4  20   5        4.97        5.82      5.29 o 
   5  20   5      175.57      154.32      8.17 o 
   6  20   5      182.77      182.98      9.36 o 
   7  20   5       92.95       83.83      8.21 o 
   8  20   5        1.17       13.56      6.53 o 
   9  20   5       91.23      101.45     10.07 o 
  10  20   5       41.07       52.29      8.99 o 
   1  21   5      358.61      366.22     11.11 o 
   2  21   5      729.04      701.95     12.16 o 
   3  21   5      249.05      281.69      9.07 o 
   4  21   5      240.10      249.08      9.14 o 
   5  21   5       22.62        8.77      5.70 o 
   6  21   5        2.63       -5.64      5.64 o 
   7  21   5       52.00       57.31      7.22 o 
   8  21   5      102.76      109.87      9.80 o 
   9  21   5      150.85      148.20     10.83 o 
  10  21   5        8.49       15.80      9.58 o 
   1  22   5      372.34      338.28     11.62 o 
   2  22   5       30.08       24.86      4.92 o 
   3  22   5      202.95      190.37      8.12 o 
   4  22   5       13.19       10.00      5.33 o 
   5  22   5       13.61        9.43      5.62 o 
   6  22   5       25.50       18.37      6.56 o 
   7  22   5       27.79       36.20      6.96 o 
   8  22   5        5.93        7.72      6.87 o 
   9  22   5      137.40      142.17     11.14 o 
   1  23   5      169.92      183.27      7.60 o 
   2  23   5      166.72      177.06      7.70 o 
   3  23   5      199.51      220.98      9.13 o 
   4  23   5      140.90      142.55      7.67 o 
   5  23   5      232.96      229.85     10.66 o 
   6  23   5        4.40       -1.01      5.95 o 
   7  23   5       27.94       21.86      7.22 o 
   8  23   5       11.80       19.68      7.14 o 
   9  23   5        4.55       10.07      7.79 o 
   1  24   5        8.17        9.42      4.80 o 
   2  24   5      540.70      513.37     11.36 o 
   3  24   5       50.95       50.18      6.53 o 
   4  24   5       25.27        0.45      6.35 o 
   5  24   5        7.32       -0.07      5.27 o 
   6  24   5       72.04       83.72      8.43 o 
   7  24   5        8.18       -3.26      6.22 o 
   8  24   5        2.80        0.25      6.86 o 
   9  24   5       52.88       64.82      9.70 o 
   1  25   5      272.06      264.69      9.43 o 
   2  25   5        7.32       18.17      5.34 o 
   3  25   5      507.94      512.61     12.35 o 
   4  25   5        0.01       -5.31      5.35 o 
   5  25   5       47.79       20.23      6.37 o 
   6  25   5        0.01       -3.95      6.62 o 
   7  25   5      179.13      135.58     10.09 o 
   8  25   5       27.84       12.15      7.92 o 
   1  26   5      305.40      332.63     10.65 o 
   2  26   5      639.46      629.63     13.08 o 
   3  26   5      404.22      415.08     12.34 o 
   4  26   5        5.18        7.14      6.03 o 
   5  26   5       70.39       65.92      7.46 o 
   6  26   5       89.94       82.19      8.91 o 
   7  26   5      187.72      173.32     11.19 o 
   8  26   5       25.36       23.90     10.87 o 
   1  27   5      325.45      366.41     11.22 o 
   2  27   5      610.20      665.53     13.57 o 
   3  27   5        5.46       12.26      6.28 o 
   4  27   5        0.12       -4.90      6.11 o 
   5  27   5        0.18       -5.90      5.90 o 
   6  27   5        6.63       -5.32      6.00 o 
   7  27   5        9.71        5.33      7.64 o 
   8  27   5      112.09       97.53     10.71 o 
   1  28   5     1555.39     1592.78     23.05 o 
   2  28   5        5.40       34.00      6.48 o 
   3  28   5       69.50       77.07      8.37 o 
   4  28   5       90.94       97.35      8.18 o 
   5  28   5       66.76       57.69      7.67 o 
   6  28   5      127.65      135.63      9.45 o 
   7  28   5       23.42       14.51      7.84 o 
   1  29   5        2.91       42.55      7.20 o 
   2  29   5      460.30      485.63     13.16 o 
   3  29   5      495.31      521.38     14.13 o 
   4  29   5       56.32       68.82      7.97 o 
   5  29   5        6.77        5.47      7.28 o 
   6  29   5        2.14        6.90      6.90 o 
   7  29   5        4.57       -1.18      6.92 o 
   1  30   5      227.18      221.72     10.29 o 
   2  30   5      696.58      733.98     17.42 o 
   3  30   5      234.96      243.21     11.34 o 
   4  30   5      142.13      178.55     10.00 o 
   5  30   5      200.19      248.26     12.12 o 
   6  30   5      149.60      164.97     10.42 o 
   1  31   5       27.34       44.54      7.77 o 
   2  31   5      165.48      176.33     10.97 o 
   3  31   5      424.57      433.85     14.96 o 
   4  31   5       24.23       45.39      7.87 o 
   5  31   5        1.41       -2.68      7.46 o 
   1  32   5      239.92      224.40     12.74 o 
   2  32   5       52.15       55.80      8.56 o 
   3  32   5       96.22       97.41      9.76 o 
   4  32   5       71.87       72.17      9.35 o 
   1  33   5       13.27       16.21      8.44 o 
   2  33   5        0.71       -7.61      8.64 o 
   3  33   5       12.56       -5.25      7.84 o 
   1  34   5      159.85      130.34     11.60 o 
   2  34   5       77.21       89.24     10.61 o 
   0   0   6     5546.09     5660.81    100.34 o 
   1   0   6     2262.59     2420.34     30.85 o 
   2   0   6      699.93      544.63     14.53 o 
   3   0   6      624.64      729.57      9.22 o 
   4   0   6     3232.30     3053.60     26.18 o 
   5   0   6     5155.47     4833.59     44.16 o 
   6   0   6     4206.64     3958.28     43.55 o 
   7   0   6       82.28       76.95      9.31 o 
   8   0   6      176.69      195.16     12.55 o 
   9   0   6        0.48       -3.38      8.37 o 
  10   0   6        3.65       -8.20      8.97 o 
  11   0   6      106.81      110.16     14.08 o 
   0   1   6      323.63      403.55     35.64 o 
   1   1   6       79.25       99.58      5.26 o 
   2   1   6       90.39       97.72      4.49 o 
   3   1   6      265.21      248.09      6.06 o 
   5   1   6       34.46      113.36      9.92 o 
   6   1   6     1282.48     1389.69     27.75 o 
   7   1   6      571.22      589.98     12.46 o 
   8   1   6      708.47      727.75     14.25 o 
   9   1   6       10.53       -3.02      6.01 o 
  10   1   6        4.86       -6.57      6.62 o 
  11   1   6        4.64       -3.12      7.45 o 
   0   2   6     2965.58     2907.80     30.87 o 
   1   2   6      122.38      167.02      6.13 o 
   2   2   6     3572.89     3223.01     20.74 o 
   3   2   6       97.75       80.98      2.94 o 
   4   2   6      714.76      688.97      7.16 o 
   5   2   6      410.55      388.98      7.01 o 
   6   2   6      364.11      349.68     15.99 o 
   7   2   6      807.98      823.24     14.84 o 
   8   2   6      385.88      366.45     12.37 o 
   9   2   6       58.02       54.31      7.29 o 
  10   2   6       11.13       -6.69      6.69 o 
  11   2   6       39.31       39.48      8.90 o 
   0   3   6        5.88       14.30      4.72 o 
   1   3   6      252.40      275.19      4.76 o 
   2   3   6      198.10      272.01      7.50 o 
   3   3   6        0.71        2.21      1.91 o 
   4   3   6      198.65      165.03      4.84 o 
   5   3   6      119.02       90.35      4.82 o 
   6   3   6      189.32      225.76     11.56 o 
   7   3   6      218.30      232.81      9.21 o 
   8   3   6       51.56       64.11      7.17 o 
   9   3   6        5.72       -3.38      6.42 o 
  10   3   6        1.38       -6.78      6.78 o 
  11   3   6        3.36       -7.71      7.71 o 
   0   4   6      154.67      146.83      5.39 o 
   1   4   6        2.80       20.86      2.21 o 
   2   4   6     1400.09     1244.27      9.97 o 
   3   4   6       56.76       39.14      2.55 o 
   4   4   6      379.17      389.90      7.17 o 
   5   4   6       13.23        7.90      3.61 o 
   6   4   6      317.57      283.68      8.68 o 
   7   4   6       29.83       28.76      6.20 o 
   8   4   6      280.59      250.77     10.62 o 
   9   4   6      161.34      158.47     10.37 o 
  10   4   6      100.43       85.57      9.50 o 
  11   4   6        4.46        4.40      8.10 o 
   0   5   6      393.12      449.12     10.40 o 
   1   5   6      161.43      163.36      3.83 o 
   2   5   6       80.57       78.99      2.98 o 
   3   5   6       32.57       20.42      2.49 o 
   4   5   6       64.08       59.93      2.92 o 
   5   5   6      238.09      242.11      9.43 o 
   6   5   6      191.93      148.28      7.06 o 
   7   5   6       93.70       90.23      7.41 o 
   8   5   6       19.49       18.59      6.47 o 
   9   5   6       68.52       71.95      7.94 o 
  10   5   6        9.27        3.86      7.19 o 
  11   5   6       49.27       37.12      9.19 o 
   0   6   6      403.53      450.97     10.97 o 
   1   6   6      119.21       80.69      3.18 o 
   2   6   6      196.32      144.94      3.98 o 
   3   6   6      195.36      214.60      4.41 o 
   4   6   6      552.24      554.26      7.12 o 
   5   6   6      108.60       83.22      5.17 o 
   6   6   6      656.02      618.57     12.46 o 
   7   6   6       23.32       23.55      6.31 o 
   8   6   6       30.08       23.71      6.60 o 
   9   6   6      297.21      274.76     11.86 o 
  10   6   6       52.82       32.33      7.81 o 
  11   6   6      218.36      185.39     12.43 o 
   0   7   6       87.74       83.71      5.27 o 
   1   7   6      168.37      151.00      4.62 o 
   2   7   6       71.47       80.00      3.44 o 
   3   7   6       19.88       12.89      1.87 o 
   4   7   6       34.23       26.80      3.08 o 
   5   7   6      108.47      110.83      5.51 o 
   6   7   6      129.55      138.37      6.68 o 
   7   7   6       92.30      104.79      7.52 o 
   8   7   6      216.30      217.10     10.16 o 
   9   7   6      121.57      127.32      9.14 o 
  10   7   6       11.43        8.83      7.55 o 
  11   7   6       11.15       26.25      9.09 o 
   0   8   6      568.19      570.04      8.54 o 
   1   8   6      192.24      150.34      4.04 o 
   2   8   6      653.07      580.34      7.84 o 
   3   8   6       29.13       27.27      2.43 o 
   4   8   6      473.10      454.39      7.13 o 
   5   8   6      427.41      367.64      8.90 o 
   6   8   6      109.40       93.53      6.24 o 
   7   8   6      918.47      929.61     16.89 o 
   8   8   6       73.23       87.55      8.01 o 
   9   8   6       31.18       31.55      7.31 o 
  10   8   6        0.66       -0.37      7.31 o 
  11   8   6       67.64       65.17      9.70 o 
   0   9   6      492.43      479.20      7.79 o 
   1   9   6        7.17        7.24      1.48 o 
   2   9   6        7.76       15.96      1.93 o 
   3   9   6       15.13        6.31      2.24 o 
   4   9   6        3.23        8.57      2.97 o 
   5   9   6      206.69      203.29      7.43 o 
   6   9   6       37.60       37.73      5.21 o 
   7   9   6      162.17      166.19      9.02 o 
   8   9   6      181.81      143.38     13.31 o 
   9   9   6       56.36       66.38      8.18 o 
  10   9   6        0.27        8.04      7.70 o 
  11   9   6      202.55      201.51     12.33 o 
   0  10   6     1120.54     1171.24     13.93 o 
   1  10   6      146.23      174.27      3.87 o 
   2  10   6       31.37       25.19      2.54 o 
   3  10   6       70.87       71.84      3.79 o 
   4  10   6      490.77      484.08      8.76 o 
   5  10   6      191.28      160.98      6.75 o 
   6  10   6      205.15      213.03      8.15 o 
   7  10   6       16.54       18.82      6.20 o 
   8  10   6       15.95        6.34      6.11 o 
   9  10   6       14.25        8.39      6.65 o 
  10  10   6      264.54      219.41     13.22 o 
  11  10   6      161.06      140.82     12.12 o 
   0  11   6     2177.65     2164.68     21.06 o 
   1  11   6       52.31       60.45      3.08 o 
   2  11   6      466.56      455.01      7.21 o 
   3  11   6       95.04       95.57      4.40 o 
   4  11   6        4.38       20.64      4.13 o 
   5  11   6      210.38      204.62      7.46 o 
   6  11   6       37.64       31.97      5.19 o 
   7  11   6       68.34       70.79      7.24 o 
   8  11   6       13.80       -0.76      6.28 o 
   9  11   6      213.42      198.37     11.10 o 
  10  11   6      261.05      239.90     13.03 o 
  11  11   6      416.38      367.27     19.75 o 
   0  12   6      552.67      613.49     12.02 o 
   1  12   6      390.06      322.25      6.26 o 
   2  12   6      662.40      614.31      8.63 o 
   3  12   6       25.84       39.11      3.98 o 
   4  12   6     2119.01     2129.45     21.65 o 
   5  12   6        5.82        1.66      4.29 o 
   6  12   6       55.80       31.93      5.33 o 
   7  12   6      430.27      484.63     13.44 o 
   8  12   6        2.49       -5.99      5.99 o 
   9  12   6        0.12        0.59      7.33 o 
  10  12   6      394.80      371.96     24.03 o 
  11  12   6        4.66       23.86      9.88 o 
   0  13   6      374.67      430.41      9.54 o 
   1  13   6       10.06       11.45      2.47 o 
   2  13   6      427.59      436.20      7.77 o 
   3  13   6       55.69       39.33      4.67 o 
   4  13   6      431.55      451.49      9.88 o 
   5  13   6      343.11      301.57      9.36 o 
   6  13   6      108.89       97.49      6.54 o 
   7  13   6        6.32       17.27      6.16 o 
   8  13   6       50.57       38.21      7.81 o 
   9  13   6       47.60       44.92      8.59 o 
  10  13   6      103.17       99.83     10.74 o 
   0  14   6     2172.00     2271.04     26.83 o 
   1  14   6       45.00       81.92      4.70 o 
   2  14   6     2350.37     2190.34     21.64 o 
   3  14   6       26.32       43.12      4.74 o 
   4  14   6      700.83      630.98     11.46 o 
   5  14   6      610.77      534.46     12.57 o 
   6  14   6       67.55       49.48      6.71 o 
   7  14   6      240.02      263.77     12.04 o 
   8  14   6       26.97       28.45      7.29 o 
   9  14   6        0.86        2.09      8.04 o 
  10  14   6       23.17       35.05      9.19 o 
   0  15   6      147.12      154.32      7.74 o 
   1  15   6     1258.89     1229.45     13.85 o 
   2  15   6      152.89      219.10      9.50 o 
   3  15   6      709.00      619.90     13.28 o 
   4  15   6       57.11       60.67      5.45 o 
   5  15   6        9.15       12.58      5.44 o 
   6  15   6       35.02       15.68      6.06 o 
   7  15   6       38.45       16.03      6.82 o 
   8  15   6       10.82       11.03      7.20 o 
   9  15   6       80.51      102.36     10.36 o 
  10  15   6        4.00        0.43      9.24 o 
   0  16   6      100.50      142.51      7.89 o 
   1  16   6        2.23       21.47      4.04 o 
   2  16   6     1711.10     1665.25     18.27 o 
   3  16   6        3.20        4.29      4.62 o 
   4  16   6       40.31       73.12      7.55 o 
   5  16   6      156.82      111.57      8.34 o 
   6  16   6      157.47      116.61      9.06 o 
   7  16   6       19.54        6.46      7.60 o 
   8  16   6      111.77      105.78     11.11 o 
   9  16   6      174.75      189.56     12.92 o 
  10  16   6        0.88       -9.17      9.17 o 
   0  17   6      143.38      115.92      7.57 o 
   1  17   6      372.69      405.37     11.09 o 
   2  17   6        3.15       38.31      5.42 o 
   3  17   6       11.44       25.58      5.21 o 
   4  17   6      354.21      375.02     11.20 o 
   5  17   6       21.38       17.51      6.56 o 
   6  17   6       57.71       35.97      7.59 o 
   7  17   6      211.01      219.63     12.75 o 
   8  17   6       31.72       30.49      7.80 o 
   9  17   6        0.01        8.46      8.07 o 
  10  17   6        4.07       -2.99      9.78 o 
   0  18   6      176.19      162.11     10.96 o 
   1  18   6      922.44      839.16     17.15 o 
   2  18   6      233.25      229.14      8.25 o 
   3  18   6      242.13      299.04      9.81 o 
   4  18   6      333.00      413.65     12.70 o 
   5  18   6       83.71       67.41      7.51 o 
   6  18   6        0.49        0.22      6.25 o 
   7  18   6      109.64      144.73     11.61 o 
   8  18   6        0.27       -3.84      7.14 o 
   9  18   6       99.01       92.64     11.54 o 
   0  19   6     2411.79     2322.66     35.40 o 
   1  19   6      400.15      431.77     13.10 o 
   2  19   6     1703.50     1660.69     21.10 o 
   3  19   6     1017.79     1114.31     18.24 o 
   4  19   6      384.98      440.27     12.91 o 
   5  19   6      161.54      213.81     10.77 o 
   6  19   6       12.31       13.50      6.89 o 
   7  19   6      362.70      350.66     15.05 o 
   8  19   6        1.48       -1.99      7.72 o 
   9  19   6       86.06      106.50     12.30 o 
   0  20   6      922.92     1092.79     28.78 o 
   1  20   6       10.37       21.16      5.64 o 
   2  20   6       11.85       57.05      6.91 o 
   3  20   6      553.39      671.84     19.93 o 
   4  20   6        0.25       54.66      8.73 o 
   5  20   6      633.69      633.67     16.36 o 
   6  20   6      169.08      177.98     11.64 o 
   7  20   6        4.33       16.90      7.17 o 
   8  20   6        0.75       -8.35      8.63 o 
   9  20   6       52.95       85.08     11.60 o 
   0  21   6      168.21      157.82     13.30 o 
   1  21   6        3.92       -5.30      5.30 o 
   2  21   6      310.97      269.26      9.82 o 
   3  21   6      795.32      804.37     15.95 o 
   4  21   6      666.62      692.29     15.58 o 
   5  21   6      199.45      217.03     12.22 o 
   6  21   6        1.13       -6.39      6.39 o 
   7  21   6       89.99       99.03     12.03 o 
   8  21   6        0.28       -8.25      8.25 o 
   9  21   6      315.49      347.91     20.46 o 
   0  22   6        9.69       13.97      7.95 o 
   1  22   6       10.85       -5.55      5.55 o 
   2  22   6      169.73      177.02      9.27 o 
   3  22   6        9.44       24.96      6.16 o 
   4  22   6      176.01      219.33     11.05 o 
   5  22   6        4.39        4.47      6.53 o 
   6  22   6        2.12       -6.71      6.71 o 
   7  22   6       15.66       15.16      7.55 o 
   8  22   6        1.22       -8.27      8.63 o 
   0  23   6        1.71        7.42      7.78 o 
   1  23   6       41.27       21.63      6.28 o 
   2  23   6       25.56       15.28      5.81 o 
   3  23   6        0.02       -0.06      6.10 o 
   4  23   6       71.62       63.85      7.75 o 
   5  23   6      123.77      122.19     10.23 o 
   6  23   6       18.68        9.83      7.91 o 
   7  23   6       35.59       28.54      8.24 o 
   8  23   6        1.04       -3.37     10.52 o 
   0  24   6      826.90      879.00     22.79 o 
   1  24   6       26.19        8.09      6.14 o 
   2  24   6      124.65      120.19      8.55 o 
   3  24   6      111.96      138.03      9.24 o 
   4  24   6       66.20       75.01      8.01 o 
   5  24   6       43.03       51.23      9.32 o 
   6  24   6      149.96      158.05     11.33 o 
   7  24   6        3.01       -7.27      7.27 o 
   8  24   6       26.15       11.53     10.18 o 
   0  25   6      344.67      387.24     20.82 o 
   1  25   6       39.76       45.80      7.83 o 
   2  25   6      443.68      464.05     13.48 o 
   3  25   6       76.88       86.39      8.71 o 
   4  25   6      178.95      191.12     10.50 o 
   5  25   6       97.45      127.04      8.95 o 
   6  25   6       51.01       52.11      8.54 o 
   7  25   6      169.78      179.84     12.40 o 
   0  26   6      484.37      475.45     18.77 o 
   1  26   6       16.79       17.27      6.95 o 
   2  26   6      283.44      295.78     12.47 o 
   3  26   6       15.61       -0.79      6.59 o 
   4  26   6      180.24      195.84     11.05 o 
   5  26   6        6.75        3.46      6.45 o 
   6  26   6       97.02       79.17      9.77 o 
   7  26   6        5.85        5.91      7.44 o 
   0  27   6      250.72      313.54     18.08 o 
   1  27   6       22.05       21.26      6.94 o 
   2  27   6      314.73      319.52     13.27 o 
   3  27   6      163.97      150.85     10.53 o 
   4  27   6       28.71       28.14      7.85 o 
   5  27   6       31.97       22.83      7.67 o 
   6  27   6        6.33        6.19      7.43 o 
   0  28   6      268.35      306.75     18.11 o 
   1  28   6       25.62       15.97      7.15 o 
   2  28   6      300.24      295.16     12.49 o 
   3  28   6        0.05        7.29      8.00 o 
   4  28   6       32.07       42.52      8.10 o 
   5  28   6       19.22       30.92      7.94 o 
   6  28   6        0.02       -3.08      7.18 o 
   0  29   6      614.62      698.63     24.64 o 
   1  29   6        0.01        0.32      6.76 o 
   2  29   6        5.25       -6.34      7.76 o 
   3  29   6       36.41       23.10      8.21 o 
   4  29   6      190.84      142.79     10.21 o 
   5  29   6        2.14        7.86      8.09 o 
   0  30   6      806.46      819.48     26.83 o 
   1  30   6        0.21        3.85      7.35 o 
   2  30   6       14.05        4.37      7.92 o 
   3  30   6      185.04      221.59     13.09 o 
   4  30   6       33.03       26.03      8.54 o 
   0  31   6      122.40      205.66     16.95 o 
   1  31   6       86.34       62.07      9.53 o 
   2  31   6        9.97       -5.58      8.11 o 
   3  31   6        4.36       -8.32      8.32 o 
   0  32   6        5.92       14.18     12.48 o 
   1  32   6       97.19       88.64      9.98 o 
   1   1   7      206.94      222.85      4.47 o 
   2   1   7      308.56      257.55      6.87 o 
   3   1   7      238.22      274.56      8.10 o 
   4   1   7      971.92     1108.03     14.13 o 
   5   1   7       38.71       46.72      5.76 o 
   6   1   7        0.11       -4.62      4.62 o 
   7   1   7       37.19       17.88      6.16 o 
   8   1   7      196.30      216.24     10.38 o 
   9   1   7        3.92       -6.12      7.10 o 
  10   1   7       31.33       33.90      8.23 o 
   1   2   7      109.64      114.92      2.96 o 
   2   2   7      226.97      255.39      7.39 o 
   3   2   7     1567.17     1505.87     20.83 o 
   4   2   7       24.38       63.72      5.70 o 
   5   2   7       42.34       43.31      5.00 o 
   6   2   7       66.57       63.58      6.44 o 
   7   2   7      132.67      140.29      8.61 o 
   8   2   7       19.39       12.92      6.23 o 
   9   2   7        0.52        3.50      7.28 o 
  10   2   7        1.32        0.41      7.20 o 
   1   3   7        2.11        3.30      2.12 o 
   2   3   7     1652.82     1575.55     13.76 o 
   3   3   7     1843.86     1830.18     20.20 o 
   4   3   7     2603.34     2398.05     23.28 o 
   5   3   7       26.48       22.13      4.55 o 
   6   3   7      132.46      143.90      8.32 o 
   7   3   7        2.27        0.50      5.21 o 
   8   3   7      110.38      113.22      8.75 o 
   9   3   7      316.22      278.15     12.58 o 
  10   3   7      197.24      231.78     14.33 o 
   1   4   7      141.41      117.69      4.24 o 
   2   4   7      275.36      323.46      6.03 o 
   3   4   7      829.14      831.48     11.84 o 
   4   4   7      216.01      248.54     10.06 o 
   5   4   7      733.78      579.46     11.04 o 
   6   4   7       84.88      105.98      7.73 o 
   7   4   7        3.82       -1.44      5.31 o 
   8   4   7        1.50       -3.45      6.78 o 
   9   4   7        9.05       13.05      7.79 o 
  10   4   7       61.61       72.94     11.07 o 
   1   5   7       44.71       42.12      3.78 o 
   2   5   7        7.82        9.54      3.42 o 
   3   5   7      656.04      663.01     19.37 o 
   4   5   7      303.04      224.16      8.57 o 
   5   5   7      197.94      169.45     11.44 o 
   6   5   7      964.35      980.92     16.21 o 
   7   5   7       17.91       10.77      5.74 o 
   8   5   7       75.15       78.40      8.57 o 
   9   5   7       56.16       51.52      8.66 o 
  10   5   7       44.17       88.68      9.26 o 
   1   6   7       66.44       58.09      4.54 o 
   2   6   7      251.35      215.63      7.42 o 
   3   6   7        0.11        0.53      3.92 o 
   4   6   7       72.02       77.58      5.74 o 
   5   6   7      326.75      318.83      9.39 o 
   6   6   7        2.66       27.34      6.03 o 
   7   6   7        4.54        6.94      5.62 o 
   8   6   7        0.94       -6.13      6.13 o 
   9   6   7        6.26        0.88      8.56 o 
  10   6   7       47.91       45.83      9.10 o 
   1   7   7      256.56      233.46      7.77 o 
   2   7   7      262.06      261.58     10.73 o 
   3   7   7        3.41        3.88      5.82 o 
   4   7   7      738.21      650.00     12.17 o 
   5   7   7       65.56       66.86      5.71 o 
   6   7   7      262.20      287.52     10.06 o 
   7   7   7       18.88       17.35      6.32 o 
   8   7   7       55.22       66.84      7.75 o 
   9   7   7       47.81       44.20      8.31 o 
  10   7   7       99.72      157.93     12.98 o 
   1   8   7       74.95       64.36      4.26 o 
   2   8   7      267.39      258.27      8.83 o 
   3   8   7      540.64      523.39     10.35 o 
   4   8   7      119.43      120.69      7.29 o 
   5   8   7       89.51       82.60      5.78 o 
   6   8   7        6.24        1.44      5.17 o 
   7   8   7      163.47      151.58      9.72 o 
   8   8   7       42.26       52.51      7.42 o 
   9   8   7       49.81       31.83      7.50 o 
  10   8   7        0.74       -6.49     10.04 o 
   1   9   7      145.28      152.77      6.10 o 
   2   9   7      229.40      246.98      7.64 o 
   3   9   7      288.78      291.12     10.99 o 
   4   9   7      625.55      589.79     10.13 o 
   5   9   7      118.43      111.06      6.64 o 
   6   9   7       92.00      122.48      7.75 o 
   7   9   7      212.41      179.41      9.25 o 
   8   9   7      578.92      544.88     17.72 o 
   9   9   7        1.14       10.47      8.97 o 
  10   9   7      125.15      189.21     13.63 o 
   1  10   7     1197.12     1157.63     16.82 o 
   2  10   7       41.40       45.60      4.99 o 
   3  10   7      145.84      129.55      6.99 o 
   4  10   7       57.85       65.07      5.19 o 
   5  10   7       17.66       12.11      4.43 o 
   6  10   7       11.74        2.22      6.74 o 
   7  10   7        2.79       -0.02      6.96 o 
   8  10   7       17.18       35.77      8.07 o 
   9  10   7       56.96       42.08      8.58 o 
  10  10   7       47.73       67.76     12.87 o 
   1  11   7        8.70       26.99      5.07 o 
   2  11   7        0.63       -3.10      4.00 o 
   3  11   7       16.33        7.41      4.67 o 
   4  11   7      154.73      135.89      6.45 o 
   5  11   7      158.13      135.85      7.26 o 
   6  11   7       84.02      128.64      9.15 o 
   7  11   7       65.52       66.92     10.28 o 
   8  11   7      296.86      272.61     13.76 o 
   9  11   7      119.46       93.13     11.03 o 
  10  11   7      368.67      465.44     23.00 o 
   1  12   7        3.63        6.67      3.12 o 
   2  12   7       40.39       40.80      3.58 o 
   3  12   7      315.45      294.91     11.88 o 
   4  12   7       73.30       57.89      5.46 o 
   5  12   7       53.15       73.41      6.34 o 
   6  12   7        0.01       -0.52      6.65 o 
   7  12   7        2.70       -2.01      6.29 o 
   8  12   7        0.18       22.91      8.11 o 
   9  12   7      128.49      103.54     11.46 o 
   1  13   7      100.87       87.74      5.40 o 
   2  13   7       17.77       45.37      5.17 o 
   3  13   7      184.15      169.91      6.93 o 
   4  13   7      150.57      155.57      7.38 o 
   5  13   7      534.38      431.97     18.62 o 
   6  13   7      131.70      155.34     10.82 o 
   7  13   7        4.53       -6.77      6.77 o 
   8  13   7      340.27      346.44     23.68 o 
   9  13   7       44.76       52.81     10.71 o 
   1  14   7      226.04      221.39      7.41 o 
   2  14   7      944.45      868.07     16.12 o 
   3  14   7      953.00      924.51     16.56 o 
   4  14   7       34.67       20.99      6.71 o 
   5  14   7       36.88       48.85      7.79 o 
   6  14   7       11.19       10.41      8.51 o 
   7  14   7       29.37       23.68      7.60 o 
   8  14   7        0.20       14.31      8.44 o 
   9  14   7       11.66       11.95      8.72 o 
   1  15   7      364.91      398.12     10.98 o 
   2  15   7      128.80      142.56      8.15 o 
   3  15   7      640.40      611.08     14.11 o 
   4  15   7      173.57      184.36      9.03 o 
   5  15   7      290.22      256.82     12.04 o 
   6  15   7        0.04        9.98      7.31 o 
   7  15   7      374.95      314.67     14.75 o 
   8  15   7       51.83       32.10      9.12 o 
   9  15   7       15.15       15.02      8.56 o 
   1  16   7      149.17      160.68      7.55 o 
   2  16   7        4.59        1.34      4.76 o 
   3  16   7      502.95      481.26     13.15 o 
   4  16   7      507.15      512.43     15.57 o 
   5  16   7      951.27     1011.41     28.64 o 
   6  16   7      238.72      236.33     13.04 o 
   7  16   7      155.68      159.70     13.33 o 
   8  16   7        0.51       -7.19      7.19 o 
   9  16   7        0.56       -8.22      8.22 o 
   1  17   7        6.47       13.02      5.23 o 
   2  17   7       10.70       10.42      4.95 o 
   3  17   7        7.72       19.02      7.19 o 
   4  17   7      561.36      562.26     15.13 o 
   5  17   7       29.68      164.88     11.34 o 
   6  17   7      689.33      859.52     21.73 o 
   7  17   7      121.36      155.08     13.10 o 
   8  17   7       34.31       19.78     11.70 o 
   1  18   7      204.08      190.40      9.01 o 
   2  18   7       16.41       10.58      5.20 o 
   3  18   7       46.31       51.81      9.32 o 
   4  18   7      162.02      171.00     13.68 o 
   5  18   7     1418.90     1426.15     27.49 o 
   6  18   7       81.59      152.98     13.47 o 
   7  18   7      125.02      141.10     13.18 o 
   8  18   7        0.05        9.25     10.28 o 
   1  19   7       22.96       19.63      5.74 o 
   2  19   7       42.43       43.79      6.11 o 
   3  19   7       47.98       57.09      7.52 o 
   4  19   7       45.87       45.15      9.41 o 
   5  19   7       12.45       68.03      9.77 o 
   6  19   7      629.43      737.93     22.85 o 
   7  19   7       14.37       31.52      9.99 o 
   8  19   7      228.86      203.01     14.69 o 
   1  20   7      184.20      190.00      8.72 o 
   2  20   7        2.07       -4.92      4.92 o 
   3  20   7       23.61        9.84      5.67 o 
   4  20   7       12.95       20.20      8.35 o 
   5  20   7        7.49       20.40      7.60 o 
   6  20   7       24.06       37.75     10.49 o 
   7  20   7      109.40      106.38     13.41 o 
   8  20   7        3.79        1.56      9.38 o 
   1  21   7      145.90      129.34      7.66 o 
   2  21   7       27.98       16.92      6.10 o 
   3  21   7       21.83       18.57      6.09 o 
   4  21   7        7.27       -0.15      7.30 o 
   5  21   7       80.70       63.12      9.62 o 
   6  21   7        0.73       -2.50     10.03 o 
   7  21   7       54.39       41.16     12.02 o 
   1  22   7      125.82      119.51      8.16 o 
   2  22   7        2.80        0.35      5.54 o 
   3  22   7       21.75       15.48      7.24 o 
   4  22   7       11.72        8.05      6.30 o 
   5  22   7       83.32      108.73     11.06 o 
   6  22   7       64.60       50.54     11.94 o 
   7  22   7       57.41       69.79     14.50 o 
   1  23   7       77.39       74.10      7.38 o 
   2  23   7        0.15       -1.94      5.63 o 
   3  23   7        0.07       -1.66      6.18 o 
   4  23   7      159.21      144.95     10.83 o 
   5  23   7      131.77      179.24     12.31 o 
   6  23   7      103.76      101.39     12.61 o 
   1  24   7      107.21      121.57      8.68 o 
   2  24   7        6.79        3.29      6.10 o 
   3  24   7      119.01      147.37     10.39 o 
   4  24   7        2.39       -1.27      6.59 o 
   5  24   7       93.61       94.25      9.40 o 
   6  24   7        2.58        0.29      8.18 o 
   1  25   7       48.31       52.09      7.55 o 
   2  25   7       58.64       55.69      9.30 o 
   3  25   7      325.95      338.58     14.70 o 
   4  25   7        1.27       -6.04      7.04 o 
   5  25   7        1.09       -1.24      6.60 o 
   1  26   7      164.66      200.51     11.95 o 
   2  26   7       22.36       18.33      7.44 o 
   3  26   7       58.88       73.73      8.81 o 
   4  26   7        8.83       12.13      7.13 o 
   5  26   7       25.66       32.68      8.77 o 
   1  27   7        0.80       10.93      6.95 o 
   2  27   7       12.39       -1.96      7.13 o 
   3  27   7       63.83       60.54      8.32 o 
   4  27   7       24.41       17.14      7.52 o 
   1  28   7       76.25       97.13      9.38 o 
   2  28   7        3.89        5.16      7.54 o 
   3  28   7       84.76      140.93     10.70 o 
   1  29   7       70.91       73.86      9.66 o 
   2  29   7        7.13       14.24      7.74 o 
   0   0   8      503.40      510.06     29.63 o 
   1   0   8      499.40      452.02     18.53 o 
   2   0   8      181.31      188.73     12.55 o 
   3   0   8      289.78      366.98     15.54 o 
   4   0   8      871.85      784.99     28.02 o 
   5   0   8       11.52       -0.59      7.98 o 
   6   0   8      561.04      538.68     23.89 o 
   7   0   8      166.01      135.19     11.57 o 
   8   0   8        0.86       -6.33     13.16 o 
   9   0   8       39.08       54.11     14.56 o 
   0   1   8      371.01      393.36     26.18 o 
   1   1   8       32.34       29.41      4.22 o 
   2   1   8      579.33      625.76     10.84 o 
   3   1   8        0.49       -3.00      4.50 o 
   4   1   8      512.16      522.89     14.83 o 
   5   1   8        0.51       15.46      6.40 o 
   6   1   8        0.20        7.07      5.57 o 
   7   1   8      145.90      130.42     10.64 o 
   8   1   8      101.23       75.96     10.34 o 
   9   1   8      149.00      142.54     13.12 o 
   0   2   8     2764.35     2648.56     43.70 o 
   1   2   8      556.69      573.21     11.69 o 
   2   2   8     2247.04     2284.71     26.40 o 
   3   2   8       17.09       21.76      4.95 o 
   4   2   8      377.89      354.82     11.86 o 
   5   2   8      577.21      547.84     14.98 o 
   6   2   8       51.70       41.42      6.32 o 
   7   2   8        0.34        2.89      7.45 o 
   8   2   8       37.36       30.91      7.84 o 
   9   2   8       68.12       47.51     10.02 o 
   0   3   8        5.33       73.31     11.35 o 
   1   3   8      362.75      388.34     17.57 o 
   2   3   8      236.44      383.89     20.19 o 
   3   3   8      111.33      115.73      6.48 o 
   4   3   8      196.77      229.20     10.60 o 
   5   3   8       18.62       26.24      5.60 o 
   6   3   8       22.76       21.18      6.22 o 
   7   3   8       37.41       43.92      8.58 o 
   8   3   8       25.27       18.55      9.32 o 
   9   3   8        2.80        1.15      7.99 o 
   0   4   8        8.81       37.41      6.06 o 
   1   4   8      108.35      128.95      7.00 o 
   2   4   8      942.00      991.44     13.29 o 
   3   4   8       86.94       63.52      6.04 o 
   4   4   8     1378.95     1323.48     19.70 o 
   5   4   8        3.57        8.25      5.37 o 
   6   4   8       95.51       81.76      7.30 o 
   7   4   8        9.40       10.38      7.88 o 
   8   4   8       91.34       94.24     10.83 o 
   9   4   8        9.70       -3.17      8.99 o 
   0   5   8     1756.56     1615.37     26.00 o 
   1   5   8      102.52       90.95      5.44 o 
   2   5   8      189.20      176.84      5.83 o 
   3   5   8        0.90        0.34      3.92 o 
   4   5   8       49.71       95.17      6.55 o 
   5   5   8       35.42       36.63      6.28 o 
   6   5   8       63.64       56.39      6.94 o 
   7   5   8       18.63        0.87      7.62 o 
   8   5   8        1.07       16.80      8.61 o 
   9   5   8        0.00       -8.02      8.02 o 
   0   6   8       29.14       61.13      7.64 o 
   1   6   8      398.86      310.16      8.18 o 
   2   6   8       16.75       30.19      4.19 o 
   3   6   8       43.38       37.48      6.18 o 
   4   6   8      457.60      492.36     16.34 o 
   5   6   8       43.76       42.82      9.09 o 
   6   6   8      109.56      110.62      8.65 o 
   7   6   8       72.15       67.56      8.60 o 
   8   6   8       59.11       68.91     10.96 o 
   9   6   8       11.21        0.69      7.77 o 
   0   7   8        0.87       17.22      6.72 o 
   1   7   8       20.36        7.54      4.49 o 
   2   7   8       26.82       20.93      3.92 o 
   3   7   8       34.86       47.12      5.89 o 
   4   7   8      285.70      283.68      9.83 o 
   5   7   8      102.87       79.05      7.54 o 
   6   7   8        9.56        6.12      6.25 o 
   7   7   8        2.42        5.91      6.81 o 
   8   7   8       89.60       55.31     10.79 o 
   9   7   8       51.25       61.91     11.19 o 
   0   8   8     1184.28     1202.96     25.03 o 
   1   8   8        5.48       -2.81      4.40 o 
   2   8   8      580.72      602.26     10.81 o 
   3   8   8       49.20       49.59      5.45 o 
   4   8   8      177.45      193.14      8.84 o 
   5   8   8      192.63      153.98      8.60 o 
   6   8   8      128.12      119.16      8.91 o 
   7   8   8       65.31       74.06      8.42 o 
   8   8   8        5.01       -2.27      9.07 o 
   9   8   8       42.48       55.38     10.40 o 
   0   9   8        1.54       36.20      7.50 o 
   1   9   8        6.55       -5.74      5.74 o 
   2   9   8      337.43      328.88      8.68 o 
   3   9   8        2.74       -4.59      4.59 o 
   4   9   8       62.07       71.72      8.09 o 
   5   9   8        2.98        1.42      6.10 o 
   6   9   8       13.57       13.54      6.35 o 
   7   9   8        0.06        0.11      8.43 o 
   8   9   8       28.33        9.00      8.94 o 
   0  10   8      316.96      378.13     20.56 o 
   1  10   8       89.74      101.63     14.15 o 
   2  10   8      332.99      337.77     10.43 o 
   3  10   8       85.72       47.58      6.69 o 
   4  10   8      350.02      397.99     11.23 o 
   5  10   8       66.03       83.45      7.88 o 
   6  10   8      127.62      131.86     10.41 o 
   7  10   8       34.88       34.65      8.50 o 
   8  10   8        0.10       -7.47      7.47 o 
   0  11   8     2866.25     2830.72     49.38 o 
   1  11   8       69.13       71.88      6.68 o 
   2  11   8      267.30      237.66     10.01 o 
   3  11   8        7.92       -1.96      5.62 o 
   4  11   8        3.14        3.28      6.39 o 
   5  11   8       10.00        0.50      7.39 o 
   6  11   8      111.61      117.21     10.21 o 
   7  11   8       37.25       45.48     10.49 o 
   8  11   8       18.10       24.20      8.93 o 
   0  12   8     1092.23     1267.81     35.26 o 
   1  12   8        0.04       10.34      6.62 o 
   2  12   8      307.02      341.07     11.89 o 
   3  12   8       10.14       -3.38      6.37 o 
   4  12   8       10.89       25.45      6.20 o 
   5  12   8       53.62       23.68      7.41 o 
   6  12   8       15.59       29.60      9.02 o 
   7  12   8       13.24       -8.21      8.28 o 
   8  12   8        7.93       -9.34      9.34 o 
   0  13   8      487.66      529.68     23.39 o 
   1  13   8      157.93      151.97      8.20 o 
   2  13   8       75.12       63.88      6.11 o 
   3  13   8       85.95       48.05      6.64 o 
   4  13   8      125.35      106.05      9.19 o 
   5  13   8       17.21        8.62      7.08 o 
   6  13   8       58.10       63.85     12.15 o 
   7  13   8       19.38       26.05      9.79 o 
   8  13   8       45.67       33.67     10.83 o 
   0  14   8      606.70      617.29     21.64 o 
   1  14   8        1.41        5.70      5.69 o 
   2  14   8      150.16      186.53      8.71 o 
   3  14   8      109.75       93.31      7.90 o 
   4  14   8       43.23       54.74      7.38 o 
   5  14   8        6.22       22.37      8.54 o 
   6  14   8      276.07      302.24     19.62 o 
   7  14   8      310.80      291.25     16.66 o 
   0  15   8       26.06       49.90     10.68 o 
   1  15   8        0.29       -3.80      6.44 o 
   2  15   8       24.05       16.05      5.38 o 
   3  15   8      170.47      180.88     10.96 o 
   4  15   8       15.47        9.56      8.07 o 
   5  15   8      225.56      215.48     14.03 o 
   6  15   8        0.21       14.68      9.02 o 
   7  15   8        9.24       33.04     11.75 o 
   0  16   8      170.44      206.77     15.48 o 
   1  16   8       64.93       86.05      6.84 o 
   2  16   8      252.55      270.14     11.93 o 
   3  16   8      120.29      112.68      9.23 o 
   4  16   8       22.32       24.71      9.66 o 
   5  16   8       95.24      154.13     10.47 o 
   6  16   8       28.12       42.82     10.07 o 
   7  16   8       20.27       57.08     12.81 o 
   0  17   8      127.12      145.47     13.26 o 
   1  17   8       10.59       18.99      5.72 o 
   2  17   8       23.67       34.39      7.46 o 
   3  17   8       30.92       18.00     10.13 o 
   4  17   8       12.41        0.97      7.68 o 
   5  17   8      483.95      485.91     18.41 o 
   6  17   8       46.60       38.90      8.96 o 
   7  17   8      353.02      423.89     26.39 o 
   0  18   8      113.87      148.92     14.09 o 
   1  18   8       68.92       64.47      6.95 o 
   2  18   8      143.69      155.72     11.35 o 
   3  18   8       45.41       48.36      7.54 o 
   4  18   8      241.95      238.39     12.58 o 
   5  18   8        0.43       23.63      9.49 o 
   6  18   8        0.12        8.85      9.51 o 
   0  19   8        4.56        7.98      9.53 o 
   1  19   8        8.89       -2.17      5.70 o 
   2  19   8       44.52       33.78      8.57 o 
   3  19   8      243.72      278.33     14.15 o 
   4  19   8       32.79       41.11      7.77 o 
   5  19   8      112.22      103.31     14.09 o 
   6  19   8        9.49       -3.14      8.52 o 
   0  20   8      247.52      268.30     17.07 o 
   1  20   8       52.03       28.93      6.63 o 
   2  20   8       22.50       40.28      7.96 o 
   3  20   8       66.31       68.65      7.96 o 
   4  20   8       48.34       55.95      9.54 o 
   5  20   8        0.01       -0.77      8.43 o 
   6  20   8       32.12       32.28     12.92 o 
   0  21   8        6.49        9.28      7.50 o 
   1  21   8       12.97        3.45      6.18 o 
   2  21   8       95.14      112.84     11.12 o 
   3  21   8      159.95      164.71     10.58 o 
   4  21   8       63.50       72.21      9.77 o 
   5  21   8      104.79      111.03     11.42 o 
   0  22   8      378.99      410.72     17.44 o 
   1  22   8       27.04       31.75      7.36 o 
   2  22   8      251.60      257.25     14.17 o 
   3  22   8       84.09       84.24     10.06 o 
   4  22   8       19.94       23.29      8.54 o 
   0  23   8       35.33       65.51     11.26 o 
   1  23   8        2.88        6.18      7.03 o 
   2  23   8       63.80       70.11      8.49 o 
   3  23   8       16.78       22.45      8.04 o 
   4  23   8       90.85       93.34     11.42 o 
   0  24   8      101.25       97.57     11.86 o 
   1  24   8        1.80       -6.93      6.93 o 
   2  24   8       80.70       95.89      9.51 o 
   3  24   8        2.34       -2.01      7.47 o 
   0  25   8       43.38       51.78     10.20 o 
   1  25   8        1.63       -2.44      7.27 o 
   2  25   8       13.92       30.44      8.05 o 
   1   1   9        9.96       -6.24      6.24 o 
   2   1   9       15.25        4.89      6.17 o 
   3   1   9        0.44        2.84      6.89 o 
   4   1   9      108.97      103.46      9.88 o 
   5   1   9       16.04       13.53      8.22 o 
   6   1   9       73.78       62.74     10.64 o 
   7   1   9        0.24       -8.80      8.80 o 
   1   2   9       62.05       52.81      7.14 o 
   2   2   9        6.32       -1.53      6.11 o 
   3   2   9       55.28       78.77      8.73 o 
   4   2   9        1.56       10.55      8.47 o 
   5   2   9        6.36        7.62      8.15 o 
   6   2   9        1.38        2.82      7.72 o 
   7   2   9       12.04        1.93      7.98 o 
   1   3   9      101.05       91.59      8.03 o 
   2   3   9        1.50       -5.99      5.99 o 
   3   3   9      737.04      672.15     16.37 o 
   4   3   9      164.47      148.65     12.88 o 
   5   3   9      158.47      164.75     12.40 o 
   6   3   9       47.62       52.23      8.97 o 
   7   3   9      119.99      117.73     11.33 o 
   1   4   9      150.53      147.00      9.44 o 
   2   4   9      130.32      111.97      8.44 o 
   3   4   9       48.59       56.55      8.69 o 
   4   4   9      138.74      133.11     10.60 o 
   5   4   9        0.28       17.55      9.51 o 
   6   4   9      317.68      264.64     13.48 o 
   7   4   9       83.52       65.70     12.54 o 
   1   5   9      897.23      934.30     26.80 o 
   2   5   9      100.64      106.05      8.86 o 
   3   5   9      118.18       90.18      8.20 o 
   4   5   9       17.85       20.91      8.81 o 
   5   5   9      189.80      173.89     12.81 o 
   6   5   9       13.30       19.24      9.78 o 
   7   5   9      111.38      103.76     13.67 o 
   1   6   9     1157.36     1195.11     20.74 o 
   2   6   9        6.10       34.14      7.40 o 
   3   6   9       28.09       28.64      8.34 o 
   4   6   9       72.85       77.64      9.49 o 
   5   6   9        0.01        9.19      8.14 o 
   6   6   9        1.78       -4.78      7.82 o 
   7   6   9       10.58        1.41     11.94 o 
   1   7   9      708.87      762.78     19.27 o 
   2   7   9      722.51      731.10     15.91 o 
   3   7   9      103.58       92.95     11.22 o 
   4   7   9       82.91       90.59     10.41 o 
   5   7   9       86.31       91.65     10.55 o 
   6   7   9       35.17       34.36     10.01 o 
   7   7   9      116.33      131.24     13.30 o 
   1   8   9        7.13       51.98      6.36 o 
   2   8   9      513.59      503.00     21.15 o 
   3   8   9        2.98       31.11      9.13 o 
   4   8   9        4.18       15.82      7.20 o 
   5   8   9        7.62       13.81     12.45 o 
   6   8   9        0.22       24.24      8.87 o 
   7   8   9       84.84      118.49     15.73 o 
   1   9   9      101.35      138.57      9.49 o 
   2   9   9        4.43       34.37      8.34 o 
   3   9   9      736.44      768.59     19.59 o 
   4   9   9        8.70       13.38     11.36 o 
   5   9   9      112.57      134.12     13.41 o 
   6   9   9      422.01      489.79     26.85 o 
   1  10   9      307.72      276.32     12.71 o 
   2  10   9      200.16      156.60     11.14 o 
   3  10   9       36.07       55.54     10.21 o 
   4  10   9        0.06       -6.88     10.13 o 
   5  10   9        9.82       10.83     10.16 o 
   6  10   9      108.76      114.52     14.79 o 
   1  11   9        2.10       52.36      7.12 o 
   2  11   9       35.19       48.06      8.22 o 
   3  11   9      174.81      200.47     13.58 o 
   4  11   9        7.66        2.33     10.41 o 
   5  11   9       14.01        1.71      9.71 o 
   6  11   9       51.35       63.37     12.77 o 
   1  12   9      477.92      475.27     13.00 o 
   2  12   9        1.17       13.20      7.25 o 
   3  12   9        2.80        2.23      7.69 o 
   4  12   9       27.29       22.71      7.92 o 
   5  12   9       45.13       40.95      8.58 o 
   6  12   9       37.98       46.54     12.29 o 
   1  13   9      343.72      414.08     17.21 o 
   2  13   9       69.82       52.33     10.90 o 
   3  13   9      214.12      205.36     11.41 o 
   4  13   9       19.28       16.97      7.44 o 
   5  13   9        1.99        1.49      7.52 o 
   1  14   9        6.32       57.34      9.93 o 
   2  14   9        4.14       -6.10      7.40 o 
   3  14   9       15.39       15.99      7.84 o 
   4  14   9      139.57      138.49     11.05 o 
   5  14   9        4.43        1.51      7.79 o 
   1  15   9      509.04      540.74     17.73 o 
   2  15   9        1.57       -4.92      6.35 o 
   3  15   9       56.16       62.82      9.42 o 
   4  15   9       38.76       43.99     10.28 o 
   5  15   9      107.93       94.16     12.70 o 
   1  16   9       33.83       54.64      7.81 o 
   2  16   9        1.89       -6.99      6.99 o 
   3  16   9        0.16       -5.05      7.69 o 
   4  16   9        0.51        2.52      8.08 o 
   1  17   9      174.94      185.50     13.77 o 
   2  17   9       21.76       12.12      8.70 o 
   3  17   9       37.32       43.45     10.88 o 
   4  17   9       37.08       39.54     10.39 o 
   1  18   9      102.75      130.33     11.89 o 
   2  18   9       36.53       18.84      8.97 o 
   3  18   9        1.72        3.06      7.75 o 
   1  19   9      256.34      260.60     14.25 o 
   2  19   9        9.85       13.76      8.22 o 
   3  19   9       46.69       47.30      8.76 o 
   1  20   9        6.54       10.84      9.85 o 
   0   0  10        2.47      -16.47     16.47 o 
   1   0  10      113.57       92.44     13.20 o 
   2   0  10       10.17        8.37     11.14 o 
   3   0  10       41.74       23.47     15.59 o 
   4   0  10        4.98       -6.67     11.32 o 
   0   1  10       12.58       -9.15      9.15 o 
   1   1  10       34.97       27.66      7.72 o 
   2   1  10       15.23        3.42      7.52 o 
   3   1  10        0.00       -7.90      7.90 o 
   4   1  10        5.18       -7.96      8.14 o 
   0   2  10       27.71        8.70     10.08 o 
   1   2  10       10.20       12.34      7.67 o 
   2   2  10        0.40       -6.98      6.98 o 
   3   2  10      101.27       91.00     11.63 o 
   4   2  10        7.48       -6.62      8.35 o 
   0   3  10       15.17        4.88      9.53 o 
   1   3  10       10.75        2.26      7.72 o 
   2   3  10        0.06       -2.83      7.55 o 
   3   3  10        2.21       11.17      7.70 o 
   4   3  10        1.00       -1.96      8.19 o 
   0   4  10       40.76       27.98     11.55 o 
   1   4  10       38.75       43.09      8.26 o 
   2   4  10       74.68       55.90      9.14 o 
   3   4  10      155.34      132.44     12.86 o 
   4   4  10      174.07      173.24     15.10 o 
   0   5  10       41.49       93.50     13.79 o 
   1   5  10        9.26       11.31      7.52 o 
   2   5  10       63.57       51.94      9.80 o 
   3   5  10        2.03        7.46      8.74 o 
   4   5  10        1.47        0.42      7.88 o 
   0   6  10      972.72     1036.00     33.40 o 
   1   6  10       76.18       94.60     10.45 o 
   2   6  10      167.09      189.74     12.63 o 
   3   6  10       26.03       45.32     10.03 o 
   4   6  10       24.11       19.46     10.75 o 
   0   7  10      154.34      239.28     18.98 o 
   1   7  10       12.14       18.86      8.06 o 
   2   7  10       19.45       42.16      9.11 o 
   3   7  10      248.02      219.42     14.10 o 
   0   8  10       71.12      119.07     14.80 o 
   1   8  10       10.20       18.66      8.38 o 
   2   8  10        6.23       61.36     10.32 o 
   3   8  10       13.48       46.63     10.48 o 
   0   9  10      141.55      159.22     18.79 o 
   1   9  10      428.41      385.88     19.54 o 
   2   9  10      597.60      594.82     22.12 o 
   3   9  10      283.60      243.72     15.21 o 
   0  10  10      157.15      133.00     18.45 o 
   1  10  10       46.69       70.50     10.16 o 
   2  10  10       41.37       95.04     12.66 o 
   3  10  10       37.47       54.25     10.29 o 
   0  11  10      116.96      118.93     23.19 o 
   1  11  10       10.91        3.87     10.61 o 
   2  11  10        0.17       -4.27     10.37 o 
   0  12  10        2.00       14.44     13.17 o 
   1  12  10        3.05       -4.98      8.34 o 
                                                 
